# Supplementary material for: Genomic recombination events may reveal the evolution of coronavirus and the origin of SARS-CoV-2
Source: Sci Rep. 2020 Dec 10;10:21617. doi: 10.1038/s41598-020-78703-6 (PMC7728743; doi:10.1038/s41598-020-78703-6)
Supplement: Supplementary file 2 — Supplementary Information 2. [file 41598_2020_78703_MOESM2_ESM.xlsx]

## Sheet: Title Page
Genomic recombination events may reveal the evolution of coronavirus and the origin of SARS-CoV-2
Zhenglin Zhu1*, Kaiwen Meng2, Geng Meng2*
1. School of Life Sciences, Chongqing University, Chongqing, China
2. College of Veterinary Medicine, China Agricultural University, Beijing, China
*Corresponding authors
Zhenglin Zhu, School of Life Sciences, Chongqing University, No.55 Daxuecheng South Road, Shapingba, Chongqing, 401331, China.
TEL: (86)23-6512-2686, FAX: (86)23-6512-2689, zhuzl@cqu.edu.cn
Geng Meng, College of Veterinary Medicine, China Agricultural University, Beijing, 100094 China
TEL: (86)10-6273-3466, FAX: (86)10-6273-3466, mg@cau.edu.cn
Keywords: SARS-CoV-2; COVID-19; recombination; origination; coronavirus;

## Sheet: Table S1
Table S1. Estimates of evolutionary divergence for RI_RNA_ORF1 between coronavirus sequences. Analyses were performed on RI_RNA_ORF1 (from 16623 bp to 17891 bp, corresponding to MN908947), the 5’ left 2000 bp region (from 14623 bp to 16622 bp) and the 3’ right 2000 bp region (from 17891 bp to 19891 bp). The coronavirus genomes being compared are SARS-CoV-2 (MN908947), Pangolin-CoV-2017 (410542), …
Species 1	Species 2	RI_RNA_ORF1		5’ left (2000 bp)		3’ right (2000 bp)
		Dist	Std. Err	Dist	Std. Err	Dist	Std. Err
SARS-CoV-2	Pangolin-CoV-2017	*0.189	0.016	*0.121	0.008	*0.156	0.01
SARS-CoV-2	Bat-SL-CoV	* 0.111	0.011	*0.135	0.009	*0.194	0.01
SARS-CoV-2	SARS-CoV	0.113	0.011	0.111	0.008	0.185	0.01
SARS-CoV-2	MERS-CoV	0.442	0.026	0.404	0.017	0.505	0.024
SARS-CoV	MERS-CoV	0.453	0.028	0.423	0.018	0.524	0.025
Pangolin-CoV-2017	Bat-SL-CoV	*0.203	0.016	*0.172	0.011	*0.201	0.011
Pangolin-CoV-2017	SARS-CoV	0.199	0.016	0.147	0.01	0.195	0.012
Pangolin-CoV-2017	MERS-CoV	0.422	0.024	0.41	0.018	0.522	0.025
Bat-SL-CoV	SARS-CoV	0.102	0.01	0.094	0.007	0.107	0.008
Bat-SL-CoV	MERS-CoV	0.464	0.026	0.407	0.017	0.519	0.024

## Sheet: Table S2
Table S2. Estimates of evolutionary divergence for RI_RNA_Boundary between coronavirus sequences. Analyses were performed on RI_RNA_Boundary (from 21187 bp to 22368 bp, corresponding to MN908947), the 5’ left 2000 bp region (from 19187 bp to 21186 bp), and the 3’ right 2000 bp region (from 22369 bp to 24368 bp). The coronavirus genomes being compared are SARS-CoV-2 (MN908947), Bat-CoV-RaTG13 (MN9…
Species 1	Species 2	RI_RNA_Boundary		5’ left (2000 bp)		3’ right (2000 bp)
		Dist	Std. Err	Dist	Std. Err	Dist	Std. Err
SARS-CoV-2	Bat-CoV-RaTG13	0.056	0.008	0.035	0.004	0.082	0.007
SARS-CoV-2	Pangolin-CoV-2019	*0.286	0.02	*0.094	0.008	*0.116	0.009
Bat-CoV-RaTG13	Pangolin-CoV-2019	0.302	0.021	0.088	0.007	0.132	0.009
SARS-CoV-2	Pangolin-CoV-2017	0.189	0.016	0.125	0.009	0.178	0.011
Bat-CoV-RaTG13	Pangolin-CoV-2017	0.21	0.017	0.131	0.008	0.194	0.011
Pangolin-CoV-2019	Pangolin-CoV-2017	0.289	0.021	0.135	0.009	0.192	0.011
SARS-CoV-2	Bat-SL-CoV	*0.318	0.021	*0.182	0.012	*0.28	0.015
Bat-CoV-RaTG13	Bat-SL-CoV	0.334	0.023	0.18	0.012	0.267	0.014
Pangolin-CoV-2019	Bat-SL-CoV	*0.171	0.015	*0.184	0.012	*0.275	0.015
Pangolin-CoV-2017	Bat-SL-CoV	0.308	0.021	0.199	0.012	0.276	0.015
SARS-CoV-2	SARS-CoV	0.364	0.021	0.196	0.011	0.315	0.017
Bat-CoV-RaTG13	SARS-CoV	0.37	0.021	0.199	0.012	0.318	0.017
Pangolin-CoV-2019	SARS-CoV	0.393	0.023	0.21	0.012	0.313	0.016
Pangolin-CoV-2017	SARS-CoV	0.408	0.025	0.204	0.011	0.313	0.015
Bat-SL-CoV	SARS-CoV	0.41	0.024	0.13	0.009	0.313	0.017
SARS-CoV-2	MERS-CoV	0.691	0.038	0.489	0.021	0.752	0.034
Bat-CoV-RaTG13	MERS-CoV	0.716	0.041	0.49	0.021	0.746	0.033
Pangolin-CoV-2019	MERS-CoV	0.746	0.045	0.504	0.022	0.786	0.035
Pangolin-CoV-2017	MERS-CoV	0.74	0.044	0.502	0.02	0.793	0.037
Bat-SL-CoV	MERS-CoV	0.755	0.044	0.516	0.023	0.784	0.038
SARS-CoV	MERS-CoV	0.732	0.041	0.536	0.024	0.806	0.038

## Sheet: Table S3
Table S3. Recombination events detected for all reported coronaviruses. The legends follow those in Table 1.
Strains			Start	End	Statistic Tests									Hosts			Taxonomy
Recombinant	Minor Parent	Major Parent			RDP	GENECONV	Bootscan	Maxchi	Chimaera	SiSscan	PhylPro	LARD	3Seq	Recombinant	Minor Parent	Major Parent	Recombinant		Minor Parent		Major Parent
KP118887;JQ088078;KU356856;KP118892;KX375808;MN512437;MN512436;MN512434;MG738154;KX272465	KP868573	MK878536;FJ904713;GU393333	0	5739	2.56e-209	1.12e-212	1.79e-203	4.93e-49	1.92e-49	2.05e-69	NS	NS	3e-09	Avian	Avian	Avian	Gammacoronavirus	Igacovirus	Gammacoronavirus	Igacovirus	Gammacoronavirus	Igacovirus
MN566147;GQ504723;GQ504722;KP868573;FJ904715;GQ504720;GU393337;MN599049	KJ425503;FJ888351;KC506155	GU393333;EU022526	0	9855	8.83e-195	5.24e-190	1.57e-115	3.04e-61	2.07e-61	1.56e-84	NS	NS	1.5e-09	Avian	Avian	Avian	Gammacoronavirus	Igacovirus	Gammacoronavirus	Igacovirus	Gammacoronavirus	Igacovirus
MN096598	MN128087;KX266757;MN128088;MN128086;MN517817;MN509588	AY319651;KX185057;EU526388;KT852992;KM213963	0	10087	3.01e-169	6.56e-198	4.27e-35	1.24e-22	2.3e-23	4.76e-91	NS	NS	1.5e-09	Avian	Avian	Avian	Gammacoronavirus	Igacovirus	Gammacoronavirus	Igacovirus	Gammacoronavirus	Igacovirus
FJ904713	GU393332	GQ427176	0	2366	6.38e-41	1.79e-42	1.45e-41	6.84e-14	2.67e-11	7.75e-32	NS	NS	1.05e-06	Avian	Avian	Avian	Gammacoronavirus	Igacovirus	Gammacoronavirus	Igacovirus	Gammacoronavirus	Igacovirus
KC506155;MK878536	KJ425503;FJ888351;GU393332	GU393333;FJ904713;MK878536	149	2947	1.26e-101	1.65e-99	1.9e-92	1.44e-23	2.43e-23	6.9e-26	NS	NS	3e-09	Avian	Avian	Avian	Gammacoronavirus	Igacovirus	Gammacoronavirus	Igacovirus	Gammacoronavirus	Igacovirus
JN874562;JN874560	KY419109;MG977449;DQ011855;KY419112;KY419110;KY994645	AF220295;MG977449;MN514967;MN514966;KT368891;EF424623;DQ011855;KY994645;AY585228	182	4014	9.14e-10	2.62e-35	0.000154	1.89e-18	1.78e-14	3.29e-98	NS	NS	NS	Rabbit	Porcine;Ape	Cow;Ape;Camel;Giraffe;Porcine;Human	Betacoronavirus	Embecovirus	Betacoronavirus	Embecovirus	Betacoronavirus	Embecovirus
MG738155;KC008600;KX185059;MH181793;MK644086;JF893452;JF705860	KF411040;JF732903;MH924835;KX219797;KX252779;KX640829;KP790143;EU526388;MG517474;HQ850618;MF882923;KU361187;MN509587;MN794188	MG913342;MF421320;MF421319	182	805	5.99e-21	4.29e-21	2.48e-16	3.57e-05	9.07e-06	4.01e-11	NS	NS	1.5e-09	Avian	Avian	Avian	Gammacoronavirus	Igacovirus	Gammacoronavirus	Igacovirus	Gammacoronavirus	Igacovirus
KX252779;KX252772;KX252782;EU526388;KT852992;KR608272;KM213963;AY319651	KX348114	KX219797	182	2302	1.54e-18	4.28e-20	1.34e-05	9.37e-07	3.7e-05	7.99e-07	NS	NS	1.5e-09	Avian	Avian	Avian	Gammacoronavirus	Igacovirus	Gammacoronavirus	Igacovirus	Gammacoronavirus	Igacovirus
MN514966	EF424623	MN514967	182	2731	2.38e-05	NS	NS	0.000232	0.00809	NS	NS	NS	NS	Camel	Giraffe	Camel	Betacoronavirus	Embecovirus	Betacoronavirus	Embecovirus	Betacoronavirus	Embecovirus
MG762674	NC_009021	EF065516	223	810	6.38e-30	NS	1.74e-26	3.39e-10	2.58e-11	1.44e-14	NS	NS	4.51e-09	Bat	Bat	Bat	Betacoronavirus	Nobecovirus	Betacoronavirus	Nobecovirus	Betacoronavirus	Nobecovirus
KU973692	KF569996	KY417145;MK211378;KC881006;KY417150;KY417149;FJ588686;NC_004718	265	8564	1.68e-173	5.17e-150	NS	3.06e-42	2.07e-21	3.18e-36	NS	NS	7.51e-09	Bat	Bat	Bat;Human	Betacoronavirus	Sarbecovirus	Betacoronavirus	Sarbecovirus	Betacoronavirus	Sarbecovirus
GQ427173	GU393332;MG913342	GQ427176	314	2731	1.64e-34	4.4e-26	9.13e-09	1.86e-12	2.68e-13	6.89e-17	NS	NS	7.81e-14	Avian	Avian	Avian	Gammacoronavirus	Igacovirus	Gammacoronavirus	Igacovirus	Gammacoronavirus	Igacovirus
KX512810	NC_030292	LC215871	314	809	5.2e-37	3.67e-34	4.26e-35	4.14e-07	6.3e-08	1.8e-10	NS	NS	1.05e-08	Ferret	Ferret	Ferret	Alphacoronavirus	Minacovirus	Alphacoronavirus	Minacovirus	Alphacoronavirus	Minacovirus
KX512809	NC_030292	LC119077;LC215871	314	805	6.53e-26	3.17e-26	NS	0.000519	0.00177	1.2e-10	NS	NS	9.01e-09	Ferret	Ferret	Ferret	Alphacoronavirus	Minacovirus	Alphacoronavirus	Minacovirus	Alphacoronavirus	Minacovirus
MK581207	LN610099	MK581208	314	2207	6.02e-13	NS	0.00305	NS	NS	NS	NS	NS	3e-09	Avian	Avian	Avian	Gammacoronavirus	Igacovirus	Gammacoronavirus	Igacovirus	Gammacoronavirus	Igacovirus
KC008600	FJ904713;GU393334;GU393333;GU393332;MH878976	JF893452;MH181793;MK644086;JF705860;DQ288927	359	2366	3e-49	2.71e-51	1.18e-53	1.82e-17	1.32e-15	7.33e-30	NS	NS	1.5e-09	Avian	Avian	Avian	Gammacoronavirus	Igacovirus	Gammacoronavirus	Igacovirus	Gammacoronavirus	Igacovirus
KU361187;MH924835;KX640829;KP118894;MG517474;HQ850618;MN509587;MN794188	MH181793;JF705860	KX252772;KX302866	729	2731	2.16e-113	2.38e-101	3.07e-62	1.63e-29	7.9e-30	2e-33	NS	NS	1.5e-09	Avian	Avian	Avian	Gammacoronavirus	Igacovirus	Gammacoronavirus	Igacovirus	Gammacoronavirus	Igacovirus
AY641576	FJ904713;GU393332;KP662631;MG913342	JF274479	730	2320	2.58e-49	2.38e-47	4.61e-40	2.24e-11	1.44e-11	5.57e-14	NS	NS	4.51e-09	Avian	Avian	Avian	Gammacoronavirus	Igacovirus	Gammacoronavirus	Igacovirus	Gammacoronavirus	Igacovirus
KY626044	FJ904714	MG913342	805	2731	1.86e-70	1.76e-63	2.51e-50	1.81e-17	1.25e-14	5.41e-26	NS	NS	7.51e-09	Avian	Avian	Avian	Gammacoronavirus	Igacovirus	Gammacoronavirus	Igacovirus	Gammacoronavirus	Igacovirus
MG913342;FJ888351;KJ425503;FJ904714;GU393332;MG021194	GU393333;EU022525;KU900741	GQ427176	805	2302	8.55e-29	6.6e-27	2.26e-24	1.1e-06	1.87e-06	1.04e-16	NS	NS	1.5e-09	Avian	Avian	Avian	Gammacoronavirus	Igacovirus	Gammacoronavirus	Igacovirus	Gammacoronavirus	Igacovirus
AB551247	JQ173883;KP887098;AF208067;MF618252;MF618253;FJ647221;FJ647223	FJ647224	805	1186	4.64e-12	1.77e-15	5.51e-13	0.000427	0.000226	2.8e-07	NS	NS	NS	Murine	Murine	Murine	Betacoronavirus	Embecovirus	Betacoronavirus	Embecovirus	Betacoronavirus	Embecovirus
NC_009020	MH002340	MH002342	805	3078	5.57e-19	3.65e-21	NS	0.00261	1.35e-05	6.06e-26	NS	NS	NS	Bat	Bat	Bat	Betacoronavirus	Merbecovirus	Betacoronavirus	Merbecovirus	Betacoronavirus	Merbecovirus
DQ288927;MH181793;MK644086;JF893452;JF705860	MK423876	KX252791	936	2499	7.29e-17	NS	1.55e-16	1.93e-09	1.78e-09	2.48e-21	NS	NS	1.5e-09	Avian	Avian	Avian	Gammacoronavirus	Igacovirus	Gammacoronavirus	Igacovirus	Gammacoronavirus	Igacovirus
KY417150	KY417149	KY417145	945	6684	4.68e-18	9.02e-19	0.000306	1.68e-13	5.38e-13	1.19e-26	NS	NS	1.5e-09	Bat	Bat	Bat	Betacoronavirus	Sarbecovirus	Betacoronavirus	Sarbecovirus	Betacoronavirus	Sarbecovirus
FJ647223	AB551247	FJ647224	1331	3099	3.57e-15	1.29e-10	NS	1.69e-06	6.14e-06	0.000562	NS	NS	1.13e-07	Murine	Murine	Murine	Betacoronavirus	Embecovirus	Betacoronavirus	Embecovirus	Betacoronavirus	Embecovirus
JX195178	KJ425503;GQ504725;FJ888351;GU393332;MG913342	KP780179	1340	2947	9.77e-89	4.85e-86	5.27e-88	6.78e-22	1.63e-22	3.43e-24	NS	NS	3e-09	Avian	Avian	Avian	Gammacoronavirus	Igacovirus	Gammacoronavirus	Igacovirus	Gammacoronavirus	Igacovirus
KU317090;JF732903;KX252785;KF411040;KP790143;MG738155;MF882923	MH181793	KY799582	1354	2757	1.08e-104	6.53e-96	1.68e-60	3.14e-25	3.46e-26	4.53e-34	NS	NS	1.5e-09	Avian	Avian	Avian	Gammacoronavirus	Igacovirus	Gammacoronavirus	Igacovirus	Gammacoronavirus	Igacovirus
KJ473815	DQ412043	KY417149;MK211378;KC881006;KY417145;NC_004718	2037	2731	1.05e-08	NS	NS	0.034	0.0249	NS	NS	NS	7.51e-09	Bat	Bat	Bat;Human	Betacoronavirus	Sarbecovirus	Betacoronavirus	Sarbecovirus	Betacoronavirus	Sarbecovirus
KM454473	MH181793;MK644086;JF893452;JF705860	KX236001;KX219797;KX252772;KX252791;KX252782;KX252779;KX302866;KX348114;EU526388;KT852992;KR608272;KP662631;KM213963;LN610099;AY319651	2062	2366	7.99e-56	4.21e-46	1.19e-53	1.93e-13	1.2e-13	1.81e-26	NS	NS	6.01e-09	Avian	Avian	Avian	Gammacoronavirus	Igacovirus	Gammacoronavirus	Igacovirus	Gammacoronavirus	Igacovirus
KX236001	KX302866	MK644086;JF893452;JF705860	2125	2947	2.27e-25	9.3e-18	7.32e-17	3.95e-06	0.00526	1.02e-27	NS	NS	1.5e-09	Avian	Avian	Avian	Gammacoronavirus	Igacovirus	Gammacoronavirus	Igacovirus	Gammacoronavirus	Igacovirus
MH021175	GQ504725;FJ888351;KJ425503;GU393332	MF421320;MF421319	2125	2731	1.67e-21	1.28e-19	1.11e-13	2.12e-09	2.55e-10	1.48e-20	NS	NS	3e-09	Avian	Avian	Avian	Gammacoronavirus	Igacovirus	Gammacoronavirus	Igacovirus	Gammacoronavirus	Igacovirus
GQ427176	GQ504725;EU022526;MF421320;MF421319	GU393333	2125	2338	1.92e-14	1.26e-10	1.24e-09	1.65e-06	3.59e-05	4.25e-14	NS	NS	0.0217	Avian	Avian	Avian	Gammacoronavirus	Igacovirus	Gammacoronavirus	Igacovirus	Gammacoronavirus	Igacovirus
MK211369;MK211372	MH687939;MH687962;MH687951	NC_009657;MN611521;MH687967;MH687966;MH687965;MH687945;MH687941;MH687938	2169	2541	5.88e-94	NS	3.15e-79	3.91e-13	1.2e-16	1.38e-08	NS	NS	2.1e-08	Bat	Bat	Bat	Alphacoronavirus	Setracovirus	Alphacoronavirus	Setracovirus	Alphacoronavirus	Pedacovirus
MG812378	MG812376	MG812377	2207	6877	5.17e-47	1e-55	3.6e-55	2.26e-12	3.65e-08	8.04e-25	NS	NS	0.0446	Avian	Avian	Avian	Deltacoronavirus	Buldecovirus	Deltacoronavirus	Moordecovirus	Deltacoronavirus	Buldecovirus
FJ904714	KJ425503;GQ504725;FJ888351;GU393332;MG913342	GU393333;FJ904713;GU393334	2302	2748	8.48e-28	1.78e-24	4.1e-26	1.3e-12	5.19e-15	8.42e-18	NS	NS	1.5e-09	Avian	Avian	Avian	Gammacoronavirus	Igacovirus	Gammacoronavirus	Igacovirus	Gammacoronavirus	Igacovirus
MK581204	KT886454	MK581203	2302	2754	7.81e-19	1.01e-14	3.56e-15	NS	0.0242	8.27e-13	NS	NS	NS	Avian	Avian	Avian	Gammacoronavirus	Igacovirus	Gammacoronavirus	Igacovirus	Gammacoronavirus	Igacovirus
MK581205;MK581206	KR822424	KT886454	2336	2754	9.61e-52	7.08e-46	1.63e-26	9.06e-18	5.4e-19	2.92e-20	NS	NS	1.5e-09	Avian	Avian	Avian	Gammacoronavirus	Igacovirus	Gammacoronavirus	Igacovirus	Gammacoronavirus	Igacovirus
KT886454	MK581202	MG021194;GQ504725;FJ888351;KJ425503;GU393332;MG913342	2338	2731	5.38e-10	5.63e-10	0.000103	NS	0.0177	0.000119	NS	NS	NS	Avian	Avian	Avian	Gammacoronavirus	Igacovirus	Gammacoronavirus	Igacovirus	Gammacoronavirus	Igacovirus
KX185059	GU393333;GQ427176;GQ427175;FJ904713;GU393334	KX252791	2360	3166	5.23e-77	3.49e-77	3.49e-10	1.62e-24	1.72e-10	1.07e-09	NS	NS	6.01e-09	Avian	Avian	Avian	Gammacoronavirus	Igacovirus	Gammacoronavirus	Igacovirus	Gammacoronavirus	Igacovirus
MK581207	KT886454	FJ888351;GQ504725;KJ425503;KR231009;GU393332;MF421320;MF421319;KP662631;MG913342	2365	2731	1.02e-15	7.18e-11	5.45e-09	1.5e-05	2.62e-07	3.99e-23	NS	NS	3.68e-07	Avian	Avian	Avian	Gammacoronavirus	Igacovirus	Gammacoronavirus	Igacovirus	Gammacoronavirus	Igacovirus
GQ427174	JF274479;AY641576	GU393333;FJ904713	2366	2731	1.4e-15	8.14e-18	7.23e-20	0.000117	0.0015	4.73e-13	NS	NS	NS	Avian	Avian	Avian	Gammacoronavirus	Igacovirus	Gammacoronavirus	Igacovirus	Gammacoronavirus	Igacovirus
MF421319;MF421320	GU393333;FJ904713	KP780179	2554	2731	1.42e-08	1.26e-11	9.23e-11	5.35e-06	0.00152	1.71e-08	NS	NS	0.000386	Avian	Avian	Avian	Gammacoronavirus	Igacovirus	Gammacoronavirus	Igacovirus	Gammacoronavirus	Igacovirus
MN794188;JF732903;MH924835;KX252772;KF411040;KX252782;KX252779;KX640829;KP118894;KP790143;KT852992;KR608272;MG517474;HQ850618;HQ848267;MF882923;KU361187;DQ288927;KY933090;MN509587	KP118892;JQ088078;KP118887;MN512437;MN512436;MN512434;KX272465	MK032178;KU317090;KX236004;KX077987	2731	9918	1.40382856098241E-315	9.26e-299	1.24e-42	4e-57	2.09e-66	1.15e-94	NS	NS	1.5e-09	Avian	Avian	Avian	Gammacoronavirus	Igacovirus	Gammacoronavirus	Igacovirus	Gammacoronavirus	Igacovirus
KC008600	GU393332;GQ504725;FJ888351;KJ425503;KP662631;MG913342	JF705860	2731	3087	2.64e-24	3.9e-33	4.13e-37	2.62e-14	1.48e-13	1.82e-16	NS	NS	NS	Avian	Avian	Avian	Gammacoronavirus	Igacovirus	Gammacoronavirus	Igacovirus	Gammacoronavirus	Igacovirus
JQ404409	KY063617;JQ404410;JN856008;KY063618	KP981644	2731	3099	3.64e-30	3.19e-29	7.96e-23	1.21e-07	2.88e-05	1e-14	NS	NS	7.96e-05	Canine	Canine	Canine	Alphacoronavirus	Tegacovirus	Alphacoronavirus	Tegacovirus	Alphacoronavirus	Tegacovirus
KF530123;KX722530	DQ010921;JQ408981;JQ408980	JN183882	2731	5324	6.71e-28	NS	NS	3.65e-07	0.0183	1.18e-15	NS	NS	3e-09	Feline	Feline	Feline	Alphacoronavirus	Tegacovirus	Alphacoronavirus	Tegacovirus	Alphacoronavirus	Tegacovirus
FJ938055	DQ010921;JQ408981;JQ408980	FJ938052	2731	3679	4.41e-08	NS	NS	2.66e-23	6.18e-15	NS	NS	NS	4.51e-09	Feline	Feline	Feline	Alphacoronavirus	Tegacovirus	Alphacoronavirus	Tegacovirus	Alphacoronavirus	Tegacovirus
MK581208	KR822424	MK581207	2731	2731	4.81e-18	1.25e-13	1.51e-14	0.000656	4.57e-06	0.0139891	NS	NS	3e-09	Avian	Avian	Avian	Gammacoronavirus	Igacovirus	Gammacoronavirus	Igacovirus	Gammacoronavirus	Igacovirus
DQ848678	KU215419;FJ938061;KU215427	KP143507	2731	5090	1.46e-12	8.33e-09	NS	0.000217	1.8e-07	5.26e-06	NS	NS	0.000669	Feline	Feline	Feline	Alphacoronavirus	Tegacovirus	Alphacoronavirus	Tegacovirus	Alphacoronavirus	Tegacovirus
LC061274	EF446615	LC061272	2731	9664	1.97e-09	1.24e-08	NS	9.29e-08	2.47e-07	2.43e-09	NS	NS	0.0479	Horse	Horse	Horse	Betacoronavirus	Embecovirus	Betacoronavirus	Embecovirus	Betacoronavirus	Embecovirus
JN634064	FJ938061;KU215419;KU215427	JQ408981;DQ010921;JQ408980	2748	3367	2.12e-17	6.31e-19	4.88e-08	5.05e-06	8.47e-10	2.13e-19	NS	NS	1.8e-08	Feline	Feline	Feline	Alphacoronavirus	Tegacovirus	Alphacoronavirus	Tegacovirus	Alphacoronavirus	Tegacovirus
FJ938058	HQ012371	HQ012369;GU553362;HQ392470;HQ012367	2797	5872	1.29e-24	3.24e-16	0.00209	7.31e-15	1.77e-07	6.82e-14	NS	NS	1.5e-09	Feline	Feline	Feline	Alphacoronavirus	Tegacovirus	Alphacoronavirus	Tegacovirus	Alphacoronavirus	Tegacovirus
KX348114;KU317090;KX252785	KY799582;KX185059;MH181793;MK644086;JF893452;JF705860	MN128087;MN128088;MN128086;MN517817;MN509588	2947	5260	8.45e-27	1.96e-87	1.92e-88	3.92e-10	2.13e-14	4.71e-38	NS	NS	1.5e-09	Avian	Avian	Avian	Gammacoronavirus	Igacovirus	Gammacoronavirus	Igacovirus	Gammacoronavirus	Igacovirus
KX252785	MH181793	KX185057	2947	6699	NS	NS	NS	9.66e-08	4.03e-07	NS	NS	NS	0.00354	Avian	Avian	Avian	Gammacoronavirus	Igacovirus	Gammacoronavirus	Igacovirus	Gammacoronavirus	Igacovirus
MH021175	MG913342;FJ888351;KJ425503	KY626044	2957	3438	2.39e-34	3.87e-24	7.02e-37	5.42e-08	3.75e-08	8.09e-14	NS	NS	6.01e-09	Avian	Avian	Avian	Gammacoronavirus	Igacovirus	Gammacoronavirus	Igacovirus	Gammacoronavirus	Igacovirus
NC_004718;KP886809	KF569996	MK211378;KC881006;KY417150;KY417149;KY417145;FJ588686	2960	3533	1.82e-18	6.55e-09	1.93e-06	1.99e-06	2.44e-07	0.000114	NS	NS	6.01e-09	Human;Bat	Bat	Bat	Betacoronavirus	Sarbecovirus	Betacoronavirus	Sarbecovirus	Betacoronavirus	Sarbecovirus
MN128087;KX266757;MN128088;MN128086;MN509589	KX219797;KX252791	JF893452;MK644086	2967	5719	9.14e-72	8.1e-80	1.42e-71	5.46e-22	1.15e-18	2.14e-33	NS	NS	1.5e-09	Avian	Avian	Avian	Gammacoronavirus	Igacovirus	Gammacoronavirus	Igacovirus	Gammacoronavirus	Igacovirus
MF421319	KC506155;GU393333;MK878536	GQ427174	3074	3367	1.01e-15	2.55e-13	2.56e-16	2.15e-10	1.27e-11	1.56e-11	NS	NS	1.5e-09	Avian	Avian	Avian	Gammacoronavirus	Igacovirus	Gammacoronavirus	Igacovirus	Gammacoronavirus	Igacovirus
MH878976	KC506155;FJ904713;GU393333;MK878536	GQ427174;GQ427173	3074	3434	1.11e-13	2.64e-10	3.59e-15	1.5e-11	4.82e-12	4.84e-12	NS	NS	4.73e-15	Avian	Avian	Avian	Gammacoronavirus	Igacovirus	Gammacoronavirus	Igacovirus	Gammacoronavirus	Igacovirus
KX219797;MK423876;MH181793;KX252785;KY799582;KX252791;KX302866;KX348114;MG738155	MK644086;JF893452	MN517817;MN509588	3099	5719	1.22e-70	6.48e-75	NS	7.4e-19	1.67e-16	1.91e-50	NS	NS	1.5e-09	Avian	Avian	Avian	Gammacoronavirus	Igacovirus	Gammacoronavirus	Igacovirus	Gammacoronavirus	Igacovirus
FJ888351;GQ504725;MK581207;KJ425503;GU393332;KP662631;AY641576;MG913342	MH878976;GU393333	MF421319	3099	3367	1.17e-27	3.8e-25	3.71e-23	1.77e-11	8.96e-12	5.99e-27	NS	NS	2.17e-05	Avian	Avian	Avian	Gammacoronavirus	Igacovirus	Gammacoronavirus	Igacovirus	Gammacoronavirus	Igacovirus
NC_009988	MF094686	MF094685	3099	9680	8.51e-15	2.99e-20	3.72e-12	4.07e-10	0.00773	3.01e-11	NS	NS	6.01e-09	Bat	Bat	Bat	Alphacoronavirus	Rhinacovirus	Alphacoronavirus	Rhinacovirus	Alphacoronavirus	Rhinacovirus
MK581202	MK581205;KT886454	MK581206	3099	3426	3.18e-16	NS	2.56e-16	8.9e-07	2.41e-06	1.74e-08	NS	NS	1.5e-09	Avian	Avian	Avian	Gammacoronavirus	Igacovirus	Gammacoronavirus	Igacovirus	Gammacoronavirus	Igacovirus
MH002340	NC_009020	MN611520	3099	5123	1.16e-17	1.23e-19	0.00153	8.63e-06	2.17e-05	2.18e-15	NS	NS	0.00176	Bat	Bat	Fish	Betacoronavirus	Merbecovirus	Betacoronavirus	Merbecovirus	Betacoronavirus	Merbecovirus
AY319651;KX185057;EU526388;KM213963	JF893452;MH181793;MK644086;KX219797;KX348114	KX302866;MK423876;KX185059	3166	5689	1.18e-90	1.05e-92	1.14e-15	1.63e-24	4.79e-21	2.93e-40	NS	NS	4.51e-09	Avian	Avian	Avian	Gammacoronavirus	Igacovirus	Gammacoronavirus	Igacovirus	Gammacoronavirus	Igacovirus
AY641576	KJ425503;FJ888351;MG913342	GQ504725	3166	3438	2.99e-75	3.21e-66	1.11e-75	2.08e-17	1.76e-17	7.6e-23	NS	NS	3e-09	Avian	Avian	Avian	Gammacoronavirus	Igacovirus	Gammacoronavirus	Igacovirus	Gammacoronavirus	Igacovirus
MF421320	MH021175	MF421319;FJ904713;GU393333;MK878536	3166	3632	4.64e-61	1.33e-54	6.55e-53	2.39e-12	6.47e-14	1.34e-12	NS	NS	7.51e-09	Avian	Avian	Avian	Gammacoronavirus	Igacovirus	Gammacoronavirus	Igacovirus	Gammacoronavirus	Igacovirus
GQ504725	MH021175	KJ425503;FJ888351;MG913342	3166	3434	2.78e-58	6.51e-45	1.07e-58	5.95e-14	9.35e-15	1.41e-16	NS	NS	4.51e-09	Avian	Avian	Avian	Gammacoronavirus	Igacovirus	Gammacoronavirus	Igacovirus	Gammacoronavirus	Igacovirus
KX185059	JF893452;MK644086	GQ427174	3166	5676	1.76e-21	9.95e-43	1.51e-07	4.98e-18	2.88e-10	6.3e-35	NS	NS	1.5e-09	Avian	Avian	Avian	Gammacoronavirus	Igacovirus	Gammacoronavirus	Igacovirus	Gammacoronavirus	Igacovirus
MG021194	GU393333;GQ427175;FJ904713;KC506155;FJ904714;MH878976;MK878536	KP780179	3166	3166	NS	2.42e-25	1.65e-19	1.66e-06	3.26e-05	4.82e-10	NS	NS	7.51e-08	Avian	Avian	Avian	Gammacoronavirus	Igacovirus	Gammacoronavirus	Igacovirus	Gammacoronavirus	Igacovirus
JX195178	JF893452;MK644086	KP780179	3166	5323	9.66e-24	2.64e-11	5.13e-13	0.00105	0.0148	7.81e-07	NS	NS	3e-09	Avian	Avian	Avian	Gammacoronavirus	Igacovirus	Gammacoronavirus	Igacovirus	Gammacoronavirus	Igacovirus
GQ427175;EU022525	GU393333;FJ904713;KC506155;MH878976	GQ427174	3166	3166	1.75e-15	5.59e-14	8.54e-16	0.00821	0.000969	1.5e-08	NS	NS	0.000691	Avian	Avian	Avian	Gammacoronavirus	Igacovirus	Gammacoronavirus	Igacovirus	Gammacoronavirus	Igacovirus
JX993988	FJ588686;MK211378;KC881006;KY417150;KY417149;KY417145	KF569996	3314	5252	1.23e-47	9.38e-46	NS	2.32e-16	7.02e-21	4.39e-19	NS	NS	3e-09	Bat	Bat	Bat	Betacoronavirus	Sarbecovirus	Betacoronavirus	Sarbecovirus	Betacoronavirus	Sarbecovirus
AF208066	AF208067;KP887098;MF618252;MF618253;FJ647221	AF201929	3367	3605	2.03e-72	7.01e-71	3.76e-57	4.03e-09	4.04e-09	4.13e-11	NS	NS	9.01e-09	Murine	Murine	Murine	Betacoronavirus	Embecovirus	Betacoronavirus	Embecovirus	Betacoronavirus	Embecovirus
JQ404410;KY063618;KY063617	KP849472	GQ477367	3367	3381	1.84e-13	1.11e-14	1.79e-08	NS	NS	2.45e-06	NS	NS	NS	Canine	Canine	Canine	Alphacoronavirus	Tegacovirus	Alphacoronavirus	Tegacovirus	Alphacoronavirus	Tegacovirus
KT886454	MK581202	MG021194	3427	5096	4.95e-13	5.98e-11	1.17e-11	0.0192	0.00242	6.29e-05	NS	NS	3.61e-08	Avian	Avian	Avian	Gammacoronavirus	Igacovirus	Gammacoronavirus	Igacovirus	Gammacoronavirus	Igacovirus
KC506155;GQ504725;FJ888351;KJ425503;GU393332;MG913342	MF421320;FJ888351;KJ425503;GU393332;MG913342	FJ904713;GU393333;MK878536	3440	7120	6.22e-91	1.53e-121	9.65e-79	2.06e-35	1.62e-30	8.15e-51	NS	NS	1.42e-13	Avian	Avian	Avian	Gammacoronavirus	Igacovirus	Gammacoronavirus	Igacovirus	Gammacoronavirus	Igacovirus
JX195178	MG233398;KR231009;KR822424	KP780179	3469	5313	2.71e-46	1.13e-30	1.83e-17	5.13e-13	6.17e-14	1.55e-12	NS	NS	3e-09	Avian	Avian	Avian	Gammacoronavirus	Igacovirus	Gammacoronavirus	Igacovirus	Gammacoronavirus	Igacovirus
FJ904714;GQ427176;FJ888351;KU356856;KC506155;KJ425503;GU393332;MG738155;KP662631;KX272465;KY626044;MG913342	MF421320	EU022526	3543	9063	1.44e-103	6.32e-113	1.28e-39	1.5e-32	9.48e-28	2.58e-52	NS	NS	1.5e-09	Avian	Avian	Avian	Gammacoronavirus	Igacovirus	Gammacoronavirus	Igacovirus	Gammacoronavirus	Igacovirus
MF421320;MF421319;MH021175	KC008600	MK878536;FJ904713;GU393333	3651	6160	5.87e-61	2.22e-63	1.53e-54	5e-12	1.21e-11	2e-34	NS	NS	4.51e-09	Avian	Avian	Avian	Gammacoronavirus	Igacovirus	Gammacoronavirus	Igacovirus	Gammacoronavirus	Igacovirus
KP780179	KR231009	GU393333;FJ904713;MK878536	3728	6679	2.11e-21	1.23e-13	1.11e-11	7.21e-11	1.04e-07	3.79e-10	NS	NS	0.0019	Avian	Avian	Avian	Gammacoronavirus	Igacovirus	Gammacoronavirus	Igacovirus	Gammacoronavirus	Igacovirus
MH687966	MH687965;MH687960;MH687938	MH687967	3756	13215	2.03e-05	7.74e-07	7.53e-07	1.76e-05	0.000254	2.26e-07	NS	NS	NS	Bat	Bat	Bat	Alphacoronavirus	Pedacovirus	Alphacoronavirus	Setracovirus	Alphacoronavirus	Minacovirus
HQ012367;HQ392470	GU553362;HQ012369	FJ938055	3787	6986	8.39e-15	1.26e-14	0.000286	3.94e-06	0.000861	2.83e-05	NS	NS	NS	Feline	Feline	Feline	Alphacoronavirus	Tegacovirus	Alphacoronavirus	Tegacovirus	Alphacoronavirus	Tegacovirus
KC008600	MK581207	LN610099	3792	5592	2.09e-16	2.94e-10	9.83e-14	0.0188	0.00764	1.45e-06	NS	NS	3e-09	Avian	Avian	Avian	Gammacoronavirus	Igacovirus	Gammacoronavirus	Igacovirus	Gammacoronavirus	Igacovirus
KR095279	MF782686	KU558702;MG334555;KY963963;LC063838	3889	17612	NS	NS	NS	2.26e-06	0.000116	NS	NS	NS	6.3e-06	Porcine	Porcine	Porcine	Alphacoronavirus	Pedacovirus	Alphacoronavirus	Pedacovirus	Alphacoronavirus	Pedacovirus
JN874560;JN874562	AF220295;MG977449;MN514967;MN514966;KT368891;EF424623;DQ011855;KY419112;KY419109;KY419110	LC061274;EF446615;LC061272	4032	17000	8.38e-85	2.74e-89	5.74e-38	4.5e-14	0.000204	NS	NS	NS	4.51e-09	Rabbit	Cow;Ape;Camel;Giraffe;Porcine	Horse	Betacoronavirus	Embecovirus	Betacoronavirus	Embecovirus	Betacoronavirus	Embecovirus
GQ427174;GQ427173;GQ427175;EU022525	KC008600	MK878536;FJ904713;GU393333	5027	6176	2.26e-17	4.57e-12	4.81e-15	0.00302	0.0134	5.68e-05	NS	NS	3e-09	Avian	Avian	Avian	Gammacoronavirus	Igacovirus	Gammacoronavirus	Igacovirus	Gammacoronavirus	Igacovirus
KM454473	KX252785;KX185059;KX219797;KX252791;KX302866;KX348114	MN128086;KC008600;MH181793;MK581208;MK581201;MK581205;MK581206;MK581203;KP780179;MK937832;JF274479;JQ977697;MG233398;KR902510;KT886454;KX266757;AY641576;MH021175;MN128088;MN128087	5058	8009	1.23e-96	1.78e-45	1.08e-16	1.44e-25	1.07e-28	9.95e-26	NS	NS	9.96e-05	Avian	Avian	Avian	Gammacoronavirus	Igacovirus	Gammacoronavirus	Igacovirus	Gammacoronavirus	Igacovirus
JX195178	KJ425503;FJ888351;KC506155;GU393332	KP780179;GU393334	5323	11201	1.7e-156	2.07e-145	2.77e-68	2.13e-50	3.39e-51	5.11e-60	NS	NS	3e-09	Avian	Avian	Avian	Gammacoronavirus	Igacovirus	Gammacoronavirus	Igacovirus	Gammacoronavirus	Igacovirus
KF530123	HQ012369;GU553362	JN183882	5329	8425	0.0341	NS	NS	6.3e-22	2.33e-05	NS	NS	NS	8.11e-08	Feline	Feline	Feline	Alphacoronavirus	Tegacovirus	Alphacoronavirus	Tegacovirus	Alphacoronavirus	Tegacovirus
MK581208	MK581203	MK581207	5354	6877	6.38e-28	NS	2.06e-07	NS	0.0182	1.13e-06	NS	NS	6.01e-09	Avian	Avian	Avian	Gammacoronavirus	Igacovirus	Gammacoronavirus	Igacovirus	Gammacoronavirus	Igacovirus
MK581202	MK581205	MK581203	5666	7120	5.74e-11	3.26e-10	0.000184	0.000152	0.000109	1.03e-10	NS	NS	NS	Avian	Avian	Avian	Gammacoronavirus	Igacovirus	Gammacoronavirus	Igacovirus	Gammacoronavirus	Igacovirus
KX348114	KX252791	AY319651;EU526388;KM213963	5719	6398	NS	4.93e-13	8.83e-16	9.21e-06	5.65e-07	1.11e-09	NS	NS	NS	Avian	Avian	Avian	Gammacoronavirus	Igacovirus	Gammacoronavirus	Igacovirus	Gammacoronavirus	Igacovirus
KT886454;MG738154	KP118892;KP118887;MN512437;MN512436;MN512434	MK581207	5740	9134	2.4e-91	1.93e-91	2.15e-80	1.83e-30	4.25e-28	2.92e-47	NS	NS	1.5e-09	Avian	Avian	Avian	Gammacoronavirus	Igacovirus	Gammacoronavirus	Igacovirus	Gammacoronavirus	Igacovirus
KF569996	KY417150;MK211378;KC881006;KY417149;KY417145;NC_004718	JX993988	5767	8227	2.2e-23	5.12e-10	0.0317	7.03e-11	8.52e-12	0.00716	NS	NS	4.51e-09	Bat	Bat;Human	Bat	Betacoronavirus	Sarbecovirus	Betacoronavirus	Sarbecovirus	Betacoronavirus	Sarbecovirus
KP143507	DQ848678	HQ392470;GU553362;HQ012369;HQ012367	5809	9936	5.95e-14	NS	NS	9.72e-08	1.65e-12	NS	NS	NS	1.5e-09	Feline	Feline	Feline	Alphacoronavirus	Tegacovirus	Alphacoronavirus	Tegacovirus	Alphacoronavirus	Tegacovirus
MN512434;MN512437;MN512436	KP118892;KP118887	GQ427174;GQ427173;EU022525	5865	9134	1.7e-77	1.31e-73	3.96e-32	3.21e-31	4.39e-06	2.41e-32	NS	NS	3e-09	Avian	Avian	Avian	Gammacoronavirus	Igacovirus	Gammacoronavirus	Igacovirus	Gammacoronavirus	Igacovirus
KU317090;JF705860	EU526388;AY319651	KC008600	6150	6680	4.86e-06	0.0213	0.00149	3e-06	4.67e-07	0.0074	NS	NS	1.5e-09	Avian	Avian	Avian	Gammacoronavirus	Igacovirus	Gammacoronavirus	Igacovirus	Gammacoronavirus	Igacovirus
GQ427174	MF421320	GQ427175	6176	8343	1.55e-51	4.82e-47	2.11e-12	4.75e-15	5.14e-18	1.02e-26	NS	NS	1.5e-09	Avian	Avian	Avian	Gammacoronavirus	Igacovirus	Gammacoronavirus	Igacovirus	Gammacoronavirus	Igacovirus
KY799582	JF705860	MK644086;JF893452	6238	7120	1.59e-20	1.51e-16	0.0439	8.3e-08	3.02e-06	0.000126	NS	NS	1.5e-09	Avian	Avian	Avian	Gammacoronavirus	Igacovirus	Gammacoronavirus	Igacovirus	Gammacoronavirus	Igacovirus
JQ088078	MN512434;KP118892;KP118887;MN512437;MN512436	GQ427174;MF421320;MF421319	6256	10160	1.73e-112	1e-113	4.28e-18	3.31e-34	7.67e-23	2.4e-22	NS	NS	3e-09	Avian	Avian	Avian	Gammacoronavirus	Igacovirus	Gammacoronavirus	Igacovirus	Gammacoronavirus	Igacovirus
MN509589	KC506155;GQ427174;GQ427176;GQ504723;GQ504722;KP868573;FJ904715;FJ904714;GQ504720;MN599049;MN566147	MN128088;MN128086	6261	15216	1.20996652160865E-313	1.44e-299	9.22e-27	5.11e-69	1.03e-69	7.04e-95	NS	NS	6.01e-09	Avian	Avian	Avian	Gammacoronavirus	Igacovirus	Gammacoronavirus	Igacovirus	Gammacoronavirus	Igacovirus
FJ647223	FJ647224	JQ173883;JF792616	6261	7151	3.11e-26	3.03e-28	3.15e-05	7.5e-11	9.69e-14	9.83e-24	NS	NS	1.5e-09	Murine	Murine	Murine	Betacoronavirus	Embecovirus	Betacoronavirus	Embecovirus	Betacoronavirus	Embecovirus
KX302866;KX185059;KX252791;KX375808;EU526388;KM213963;AY319651	JF893452;MK644086	MK423876	6685	8683	4.13e-16	0.0416	1.19e-05	7.53e-15	2.31e-14	2.45e-13	NS	NS	1.5e-09	Avian	Avian	Avian	Gammacoronavirus	Igacovirus	Gammacoronavirus	Igacovirus	Gammacoronavirus	Igacovirus
JQ977697;KU900741	GU393334;EU022526	MF924725	6703	8449	NS	NS	NS	3.4e-11	7.77e-05	NS	NS	NS	1.02e-07	Avian	Avian	Avian	Gammacoronavirus	Igacovirus	Gammacoronavirus	Igacovirus	Gammacoronavirus	Igacovirus
MK423876	JF893452;MK644086;KY799582	KX252785;KX348114	6737	8658	1.61e-15	NS	0.049	7.12e-13	1.44e-09	2.27e-22	NS	NS	6.61e-08	Avian	Avian	Avian	Gammacoronavirus	Igacovirus	Gammacoronavirus	Igacovirus	Gammacoronavirus	Igacovirus
EF424623;MG977449;MN514967;MN514966;KT368891;AF220295;AY585228	EF446615;LC061272;LC061274	KY419109;DQ011855;KY419112;KY419110;KY994645	6877	12666	6.47e-118	1.22e-120	1.5e-48	7.9e-29	1.53e-19	4.86e-43	NS	NS	1.05e-08	Giraffe;Ape;Camel;Cow;Human	Horse	Porcine	Betacoronavirus	Embecovirus	Betacoronavirus	Embecovirus	Betacoronavirus	Embecovirus
FJ938061;KY292377;KU215419;KU215427;KR270796	JQ408980;JQ408981;DQ010921;EU186072	GQ152141	6877	7893	2.7e-14	4.69e-08	3.67e-09	2.97e-07	1.78e-05	1.83e-10	NS	NS	NS	Feline;Porcine	Feline	Feline	Alphacoronavirus	Tegacovirus	Alphacoronavirus	Tegacovirus	Alphacoronavirus	Tegacovirus
GU553362;HQ012369;HQ392470;HQ012367	KX722530	HQ012371	7015	8644	6.19e-12	3.6e-11	NS	0.000218	0.00048	1.15e-06	NS	NS	0.000833	Feline	Feline	Feline	Alphacoronavirus	Tegacovirus	Alphacoronavirus	Tegacovirus	Alphacoronavirus	Tegacovirus
FJ904713;MK878536	JX195178;GQ504725;FJ888351;KU356856;KC506155;KJ425503;GU393332;MF421320;MF421319;KP662631;MG913342	GU393333;MG738154	7120	9587	3.96e-151	9.9e-151	2.49e-132	9.11e-35	7.32e-35	2.11e-48	NS	NS	6.01e-09	Avian	Avian	Avian	Gammacoronavirus	Igacovirus	Gammacoronavirus	Igacovirus	Gammacoronavirus	Igacovirus
KU317090	JF893452;MH181793;MK644086	KX252785;KX219797;KX252791;KM213963	7120	9294	1.43e-135	2e-142	1.02e-75	1.07e-34	3.24e-32	1.47e-42	NS	NS	7.51e-09	Avian	Avian	Avian	Gammacoronavirus	Igacovirus	Gammacoronavirus	Igacovirus	Gammacoronavirus	Igacovirus
MK581207	MF421319;MF421320	MK581208;MK581205;MK581206;MK581203	7120	9014	5.94e-62	4.12e-57	4.06e-21	1.35e-10	2.44e-23	2.02e-25	NS	NS	4.51e-09	Avian	Avian	Avian	Gammacoronavirus	Igacovirus	Gammacoronavirus	Igacovirus	Gammacoronavirus	Igacovirus
MK581204	MK581203	MK581206	7120	8741	4.61e-30	3.28e-35	5.18e-33	0.0395	9.08e-09	2.33e-32	NS	NS	NS	Avian	Avian	Avian	Gammacoronavirus	Igacovirus	Gammacoronavirus	Igacovirus	Gammacoronavirus	Igacovirus
KR822424	KP118892;KP118887	LN610099	7120	7636	4.07e-17	9.88e-18	6.83e-20	5.53e-07	4.21e-07	7.23e-09	NS	NS	3.61e-08	Avian	Avian	Avian	Gammacoronavirus	Igacovirus	Gammacoronavirus	Igacovirus	Gammacoronavirus	Igacovirus
MN128087	KX266757	MN128088	7189	8941	3.28e-16	6.98e-13	6.7e-05	8.08e-08	0.00203	3e-25	NS	NS	1.5e-09	Avian	Avian	Avian	Gammacoronavirus	Igacovirus	Gammacoronavirus	Igacovirus	Gammacoronavirus	Igacovirus
KY566209	GU553362;HQ012369	HQ012371	7391	8636	7.29e-17	2.2e-11	0.0323	3.48e-05	3.77e-05	3.1e-10	NS	NS	3.76e-08	Feline	Feline	Feline	Alphacoronavirus	Tegacovirus	Alphacoronavirus	Tegacovirus	Alphacoronavirus	Tegacovirus
GQ427173	MF421319;MF421320	GU393333	7473	9126	3.9e-44	3.18e-42	2.66e-29	0.00338	2.16e-10	2.93e-20	NS	NS	1.5e-09	Avian	Avian	Avian	Gammacoronavirus	Igacovirus	Gammacoronavirus	Igacovirus	Gammacoronavirus	Igacovirus
JQ989269	NC_018871	MN611523	7927	9294	1.84e-20	NS	1.54e-24	0.00385	NS	8.11e-15	NS	NS	1.5e-09	Bat	Bat	Avian	Alphacoronavirus	Decacovirus	Alphacoronavirus	Decacovirus	Alphacoronavirus	Decacovirus
MH181793	MK644086;JF893452	KY799582	7987	9719	8.04e-22	2.47e-24	3.09e-26	7.53e-15	1.79e-07	2.65e-25	NS	NS	NS	Avian	Avian	Avian	Gammacoronavirus	Igacovirus	Gammacoronavirus	Igacovirus	Gammacoronavirus	Igacovirus
KY407556;MK217375;MK217373;MK217372;KY620116;KX219797;KX275394;KP118886;KJ435283;KX236007;KX302862;KX425847;KX364296;KX236005;KP868572;KX219791;KU361188	MK032178;KX219796;KX434790;KX236004;KC119407;MG197727	MN531556	8009	9788	1.16e-24	8.15e-22	2.11e-16	9e-13	1.32e-08	1.93e-23	NS	NS	1.5e-09	Avian	Avian	Avian	Gammacoronavirus	Igacovirus	Gammacoronavirus	Igacovirus	Gammacoronavirus	Igacovirus
HM245924	KY799582;MH181793;MK644086;JF893452	MK217372;MK217375;KY407556;KX236007;KP868572;KU361188	8107	9940	2.1e-49	NS	4.76e-42	4.7e-17	0.000371	1.37e-16	NS	NS	4.51e-09	Avian	Avian	Avian	Gammacoronavirus	Igacovirus	Gammacoronavirus	Igacovirus	Gammacoronavirus	Igacovirus
KX236001	KY799582	JF893452;MK644086	8134	9518	NS	NS	NS	5.1e-10	1.29e-07	NS	NS	NS	6.01e-09	Avian	Avian	Avian	Gammacoronavirus	Igacovirus	Gammacoronavirus	Igacovirus	Gammacoronavirus	Igacovirus
MF421319;GQ427174;GQ427175;GQ504725;MF421320;MG233398	KC008600	KR822424	8171	8690	4.01e-16	5.04e-17	2e-17	0.000337	0.0177	1.68e-06	NS	NS	8.86e-08	Avian	Avian	Avian	Gammacoronavirus	Igacovirus	Gammacoronavirus	Igacovirus	Gammacoronavirus	Igacovirus
MK581208	MK581206	KR822424	8332	9799	5.05e-09	2.11e-06	7.8e-10	0.0002	3.97e-06	1.7e-16	NS	NS	NS	Avian	Avian	Avian	Gammacoronavirus	Igacovirus	Gammacoronavirus	Igacovirus	Gammacoronavirus	Igacovirus
KY799582	JF705860	JF893452;MK644086	8430	9717	NS	NS	NS	5.74e-08	0.0184	NS	NS	NS	0.0133	Avian	Avian	Avian	Gammacoronavirus	Igacovirus	Gammacoronavirus	Igacovirus	Gammacoronavirus	Igacovirus
MK217375	AY319651	KY407556;MK217373;KY620116;KP118886;KP868572	8455	9474	5.54e-28	1.7e-19	1e-29	1.86e-12	2.48e-12	3.66e-08	NS	NS	3e-09	Avian	Avian	Avian	Gammacoronavirus	Igacovirus	Gammacoronavirus	Igacovirus	Gammacoronavirus	Igacovirus
KX252778	MK032178	KX077987	8593	9779	NS	0.000183	0.000816	3.84e-09	NS	1.28e-15	NS	NS	0.0150533	Avian	Avian	Avian	Gammacoronavirus	Igacovirus	Gammacoronavirus	Igacovirus	Gammacoronavirus	Igacovirus
MK423876	KX252791;MK217373;KY620116;KY407556;KP868572	JF893452;MH181793;MK644086	8684	9813	3.66e-26	1.84e-18	3.92e-25	6.43e-12	9.66e-14	3.28e-29	NS	NS	1.5e-09	Avian	Avian	Avian	Gammacoronavirus	Igacovirus	Gammacoronavirus	Igacovirus	Gammacoronavirus	Igacovirus
EU022526	GU393333	GQ427175;EU022525	8792	10016	3.68e-23	6.21e-21	5.89e-20	6.33e-07	0.00114	1.44e-11	NS	NS	0.000702	Avian	Avian	Avian	Gammacoronavirus	Igacovirus	Gammacoronavirus	Igacovirus	Gammacoronavirus	Igacovirus
NC_009021	EF065516	MG762674	8923	19641	7.03e-126	2.1e-53	3.53e-31	0.000897	NS	1.72e-42	NS	NS	6.01e-09	Bat	Bat	Bat	Betacoronavirus	Nobecovirus	Betacoronavirus	Nobecovirus	Betacoronavirus	Nobecovirus
MK581207	MK581206	MK581208	9015	9804	1.2e-18	NS	8.83e-19	1.5e-10	7.27e-10	4.77e-06	NS	NS	3e-09	Avian	Avian	Avian	Gammacoronavirus	Igacovirus	Gammacoronavirus	Igacovirus	Gammacoronavirus	Igacovirus
KC506155;GQ427176;GU393332	FJ888351;KU356856;KJ425503;GU393332;KY626044;MG913342	MN512437;GQ427173;GQ427174;GQ427176;FJ904713;MN512436;MN512434	9064	14433	7.33e-118	1.83e-114	1.67e-73	4.15e-34	2.24e-35	1.01e-46	NS	NS	6.67e-47	Avian	Avian	Avian	Gammacoronavirus	Igacovirus	Gammacoronavirus	Igacovirus	Gammacoronavirus	Igacovirus
FJ904714	MF924725;KU900741;JQ977697	GU393333	9097	10275	1.11e-13	NS	6.05e-12	1.9e-08	3.42e-10	7.11e-06	NS	NS	1.5e-09	Avian	Avian	Avian	Gammacoronavirus	Igacovirus	Gammacoronavirus	Igacovirus	Gammacoronavirus	Igacovirus
MN512437;MN512436;MN512434	KP118892;KP118887	MG738154;EU022526;MG738155	9134	10427	NS	1.44e-51	7.64e-55	1.39e-16	2.35e-16	1.18e-17	NS	NS	1.5e-09	Avian	Avian	Avian	Gammacoronavirus	Igacovirus	Gammacoronavirus	Igacovirus	Gammacoronavirus	Igacovirus
KX272465	KP118887;KP118892	GQ504725;FJ888351;KU356856;KJ425503;MG738155;MG021194	9289	10650	9.25e-26	2.41e-24	1.3e-14	2.57e-07	2.11e-11	1.07e-16	NS	NS	3.3e-08	Avian	Avian	Avian	Gammacoronavirus	Igacovirus	Gammacoronavirus	Igacovirus	Gammacoronavirus	Igacovirus
HQ012367;HQ392470	HQ012369;GU553362	KF530123;JN183882	9293	11555	3.68e-08	9.13e-06	NS	2.37e-05	0.00705	9.9e-08	NS	NS	NS	Feline	Feline	Feline	Alphacoronavirus	Tegacovirus	Alphacoronavirus	Tegacovirus	Alphacoronavirus	Tegacovirus
MH687945	MH687967	MH687941	9368	21323	7.44e-08	2.93e-06	1.32e-06	2.15e-10	0.0379	NS	NS	NS	1.5e-09	Bat	Bat	Bat	Alphacoronavirus	Pedacovirus	Alphacoronavirus	Minacovirus	Alphacoronavirus	Pedacovirus
KX252785	KP118892;JQ088078;KP118887;MN512437;MN512436;MN512434;KX272465;LN610099	KX275394;KU317090;MK217375;MK217373;MK217372;KY620116;MK032178;KY407556;KX219796;KX219797;KP118886;KJ435283;KX236007;KX252791;KX434790;KX302862;KX425847;KX364296;KX236005;KX252778;KX185057;KX236004;KP868572;KX219791;KC119407;KX077987;EU526388;MG197727;KU361188;MN531556	9373	10728	1.68e-156	1.1e-144	2.84e-152	6.45e-25	1.21e-25	1.98e-32	NS	NS	9.01e-09	Avian	Avian	Avian	Gammacoronavirus	Igacovirus	Gammacoronavirus	Igacovirus	Gammacoronavirus	Igacovirus
KT886454;MK581205	MK581203	MG021194	9379	10736	1.44e-23	1e-23	4.14e-27	2.49e-14	4.16e-10	1.77e-20	NS	NS	1.5e-09	Avian	Avian	Avian	Gammacoronavirus	Igacovirus	Gammacoronavirus	Igacovirus	Gammacoronavirus	Igacovirus
MN531556;MK423876;MK217372;KY407556;KX252785;KF411040;KX640829;HQ850618;HQ848267;HM245924;MF882923;KU361187;MN509587;MN794188	KX219796	MK032178	9400	11704	3.75e-18	2.68e-16	3.54e-16	9.98e-14	1.34e-08	1.73e-42	NS	NS	1.86e-16	Avian	Avian	Avian	Gammacoronavirus	Igacovirus	Gammacoronavirus	Igacovirus	Gammacoronavirus	Igacovirus
MH878976	KP780179	MF421319;MF421320	9567	10565	2.13e-25	5.56e-21	1.74e-05	1.07e-05	5.05e-07	0.00673	NS	NS	1.5e-09	Avian	Avian	Avian	Gammacoronavirus	Igacovirus	Gammacoronavirus	Igacovirus	Gammacoronavirus	Igacovirus
KP780179	MG021194	MF421320;MF421319	9570	10543	4.95e-13	2.14e-11	1.78e-11	1.58e-05	3.87e-06	1.75e-07	NS	NS	0.0457	Avian	Avian	Avian	Gammacoronavirus	Igacovirus	Gammacoronavirus	Igacovirus	Gammacoronavirus	Igacovirus
JQ989269	NC_018871	MN611523	9583	11853	1.91e-13	NS	4.75e-08	NS	6.43e-09	2.2e-15	NS	NS	1.5e-09	Bat	Bat	Avian	Alphacoronavirus	Decacovirus	Alphacoronavirus	Decacovirus	Alphacoronavirus	Decacovirus
KP662631	KP780179	KY626044	9618	10918	2.22e-19	8.93e-26	1.42e-08	3.03e-10	3.64e-10	1.19e-30	NS	NS	4.81e-08	Avian	Avian	Avian	Gammacoronavirus	Igacovirus	Gammacoronavirus	Igacovirus	Gammacoronavirus	Igacovirus
FJ647223	FJ647224	AF208067;KP887098;MF618252;MF618253;FJ647221	9771	11553	1.69e-25	1.26e-28	2.6e-08	1.34e-05	8.51e-05	1.61e-20	NS	NS	NS	Murine	Murine	Murine	Betacoronavirus	Embecovirus	Betacoronavirus	Embecovirus	Betacoronavirus	Embecovirus
MG738155	MH021175	KP868572	9789	14939	0.000259	1.08e-07	NS	0.024	2.45e-06	NS	NS	NS	NS	Avian	Avian	Avian	Gammacoronavirus	Igacovirus	Gammacoronavirus	Igacovirus	Gammacoronavirus	Igacovirus
KX219797	KX252778	MK032178	9789	10275	0.00912	NS	0.0283	NS	NS	8e-08	NS	NS	2.05e-06	Avian	Avian	Avian	Gammacoronavirus	Igacovirus	Gammacoronavirus	Igacovirus	Gammacoronavirus	Igacovirus
FJ938062	FJ938055	FJ938052	9796	12513	8.65e-18	NS	2.49e-11	1.07e-06	2.3e-07	1.06e-06	NS	NS	3e-09	Feline	Feline	Feline	Alphacoronavirus	Tegacovirus	Alphacoronavirus	Tegacovirus	Alphacoronavirus	Tegacovirus
KX236004;KU317090;KC119407;KP118894;MG197727	MK217372	KX640829	9919	11320	3.12e-30	8.04e-28	7.83e-27	3.37e-14	1.39e-07	1.55e-18	NS	NS	1.5e-09	Avian	Avian	Avian	Gammacoronavirus	Igacovirus	Gammacoronavirus	Igacovirus	Gammacoronavirus	Igacovirus
MK937832	GU393333;GQ427174;GQ427176;FJ904713;GQ504723;GQ504722;KP868573;FJ904715;GQ504720;MG738154;MK878536;MN566147	JF274479;AY641576	10017	16042	3.2e-143	1.51e-139	6.67e-97	4.41e-38	9.32e-18	1e-36	NS	NS	4.51e-09	Avian	Avian	Avian	Gammacoronavirus	Igacovirus	Gammacoronavirus	Igacovirus	Gammacoronavirus	Igacovirus
KM454473	MN794188;JF732903;KX185059;MK217375;MK217373;KY620116;MH924835;KY407556;KX219797;KX252772;KX275394;KP118886;KJ435283;KX236007;KX252791;KF411040;KX252782;KX302862;KX425847;KX364296;KX236005;KX302866;KX375808;KX185057;KP868572;KX219791;KX640829;KP118894;KP790143;KT852992;KR608272;MG517474;HQ850618;HQ848267;HM245924;KM213963;KU361188;KU361187;KY933090;MN509587;MN531556	MK581204;GQ427174;GQ427176;GQ427175;KU900741;FJ904713;FJ888351;GQ504723;GQ504722;MK581208;MK581207;MK581202;MK581206;MK581203;KP780179;JQ088078;KU356856;KP118892;KP868573;KC506155;KJ425503;FJ904715;FJ904714;GQ504720;GU393337;GU393334;GU393333;GU393332;MH878976;MF421319;MN512437;MN512436;MN512434;MG738155;MG738154;KT886454;MG021194;MK878536;MN599049;MN566147;KP662631;KX272465	10093	12564	3.53e-134	7.02e-137	1.89e-29	2.66e-29	3.38e-29	3.47e-46	NS	NS	7.51e-09	Avian	Avian	Avian	Gammacoronavirus	Igacovirus	Gammacoronavirus	Igacovirus	Gammacoronavirus	Igacovirus
KX348114	GU393333;GQ427173;GQ427174;GQ427175;EU022526;EU022525;KU900741;GQ504725;FJ904713;FJ904722;GQ504723;GQ504722;KP780179;KU356856;KP118892;KP868573;KJ425503;KP118887;FJ904715;KR231009;GQ504720;GU393337;GU393334;MH878976;MF421320;MF421319;JQ977697;MF924725;MG233398;MN512437;MN512436;MN512434;MG738155;MG738154;MK878536;MN599049;MN566147;KP662631;KX272465;LN610099;KR822424;KY626044;MG913342	KX252791;MH924835;MG517474	10134	10910	4.28e-61	5.38e-64	2.38e-66	1.14e-12	3.21e-16	2.58e-21	NS	NS	7.51e-09	Avian	Avian	Avian	Gammacoronavirus	Igacovirus	Gammacoronavirus	Igacovirus	Gammacoronavirus	Igacovirus
MN096598	MN128086;MN128087;MN517817;MN509588	MF882923;KU317090;MK032178;MH924835;KX219796;KX252791;KX252779;KX434790;KX236005;KX252778;KX236004;KP868572;KC119407;KX077987;MG197727	10220	11644	1.4e-152	1.5e-150	1.07e-74	8.16e-29	1.06e-14	1.87e-30	NS	NS	6.01e-09	Avian	Avian	Avian	Gammacoronavirus	Igacovirus	Gammacoronavirus	Igacovirus	Gammacoronavirus	Igacovirus
KX252779	KP780179;GQ504722;FJ904715;GQ504720;GU393334;GU393333;MF421320;MF421319;MF924725;MG021194;MK878536;MN566147	KU361187;JF732903;MK217375;MK217373;MK217372;KY620116;MH924835;KY407556;KX252772;KX275394;KP118886;KJ435283;KX236007;KF411040;KX252782;KX302862;KX425847;KX364296;KX219791;KX640829;KP118894;KP790143;MG517474;HQ850618;HQ848267;HM245924;KU361188;KY933090;MN509587;MN531556;MN794188	10255	11330	1.28e-88	8.23e-88	1.28e-32	8.59e-20	2.63e-10	1.37e-28	NS	NS	4.51e-09	Avian	Avian	Avian	Gammacoronavirus	Igacovirus	Gammacoronavirus	Igacovirus	Gammacoronavirus	Igacovirus
HM245924	KY799582;MH181793;MK644086;JF893452;DQ288927	HQ848267;JF732903;MK217373;MK217372;KY620116;MH924835;KY407556;KX252772;KJ435283;KX236007;KF411040;KX302862;KX425847;KX219791;KX640829;MG517474;HQ850618;KU361187;KY933090;MN509587;MN531556;MN794188	10259	10800	5.01e-19	NS	1.69e-09	8.44e-07	4.92e-05	NS	NS	NS	4.51e-09	Avian	Avian	Avian	Gammacoronavirus	Igacovirus	Gammacoronavirus	Igacovirus	Gammacoronavirus	Igacovirus
MK217375	KR608272;EU526388;KT852992	HM245924	10268	11295	4.62e-41	2.89e-41	3.48e-44	1.25e-13	1.57e-13	4.84e-19	NS	NS	1.5e-09	Avian	Avian	Avian	Gammacoronavirus	Igacovirus	Gammacoronavirus	Igacovirus	Gammacoronavirus	Igacovirus
KX434790;MK032178;KX219796;KX252778;KP868572;KX077987	MH924835	KX219791;JF732903;KX252772;KX275394;KP118886;KJ435283;KX236007;KX302862;KX425847;KX364296;KP790143;KY933090	10275	10638	1.89e-07	2.55e-06	1.1e-07	0.00153	0.000402	1.76e-08	NS	NS	2.13e-06	Avian	Avian	Avian	Gammacoronavirus	Igacovirus	Gammacoronavirus	Igacovirus	Gammacoronavirus	Igacovirus
EU526388	KR608272;KT852992	AY319651	10325	12970	4.29e-13	2.64e-07	0.00141	2.42e-06	4.54e-08	1.43e-08	NS	NS	1.5e-09	Avian	Avian	Avian	Gammacoronavirus	Igacovirus	Gammacoronavirus	Igacovirus	Gammacoronavirus	Igacovirus
MH687970	MH687971;NC_026011;MH687977;MH687969	MH687968	10389	10689	5.05e-51	2.15e-50	3.04e-15	1.06e-06	1.09e-06	8.06e-08	NS	NS	3.15e-08	Murine	Murine	Murine	Betacoronavirus	Embecovirus	Betacoronavirus	Embecovirus	Betacoronavirus	Embecovirus
MN128086	MN128087	MN128088	10512	12174	1.53e-33	4.69e-26	2.03e-08	0.000117	0.00221	8.37e-23	NS	NS	4.51e-09	Avian	Avian	Avian	Gammacoronavirus	Igacovirus	Gammacoronavirus	Igacovirus	Gammacoronavirus	Igacovirus
KX302866;KX185059;KX375808	JF893452;MH181793;MK644086;KY799582;DQ288927	KX252791	10728	11930	4.55e-45	9.81e-36	2.3e-12	9.06e-11	5.14e-10	1.27e-31	NS	NS	3e-09	Avian	Avian	Avian	Gammacoronavirus	Igacovirus	Gammacoronavirus	Igacovirus	Gammacoronavirus	Igacovirus
NC_022643	MK679660	NC_039207	10920	13326	1.71e-18	NS	NS	9.9e-10	5.12e-12	1.18e-06	NS	NS	6.01e-09	Hedgehog	Hedgehog	Hedgehog	Betacoronavirus	Merbecovirus	Betacoronavirus	Merbecovirus	Betacoronavirus	Merbecovirus
MG738154;GQ504723;MN512437;MN512436;MN512434	KP118892;KP118887	GU393333;GQ427174;EU022526;FJ904713;GQ504723;MK878536	11011	13442	3.95e-72	7.96e-70	1.71e-39	1.2e-23	1.92e-23	4.64e-21	NS	NS	3e-09	Avian	Avian	Avian	Gammacoronavirus	Igacovirus	Gammacoronavirus	Igacovirus	Gammacoronavirus	Igacovirus
KX236001;JF732903;MK217373;MK581205;KY620116;KX252772;KX275394;KP118886;KJ435283;KX236007;KX252782;KX434790;KX302862;KX425847;KX364296;KX236005;KX252778;KX375808;KX219791;KX077987;KP790143;KU361188;JF705860;KY933090	KX252785;KU317090;MK217375;MK217372;KY407556;KX219797;KX236004;KX640829;KC119407;MG517474;HQ850618;HQ848267;HM245924;MF882923;MG197727;MN509587;MN531556	GQ504725;FJ888351;GQ504723;GQ504722;KP868573;KJ425503;FJ904714;GQ504720;GU393337;GU393334;GU393333;MF421320;MF421319;KR902510;MK878536;MN599049;MN566147;AY641576	11149	18698	9.98e-89	6.4e-83	2.33e-22	7.37e-32	1.28e-11	5.07e-63	NS	NS	3e-09	Avian	Avian	Avian	Gammacoronavirus	Igacovirus	Gammacoronavirus	Igacovirus	Gammacoronavirus	Igacovirus
MG913342;FJ888351;KU356856;KJ425503	KP118887;KU356856;KP118892	KY626044	11202	11715	3.77e-31	1.76e-34	3.94e-36	5.35e-12	4.34e-08	1.1e-14	NS	NS	6.01e-09	Avian	Avian	Avian	Gammacoronavirus	Igacovirus	Gammacoronavirus	Igacovirus	Gammacoronavirus	Igacovirus
MH878976;GQ427173;GQ427174;GQ427175;EU022526;KU900741;FJ904722;FJ888351;KU356856;KJ425503;JF274479;FJ904714;GQ504720;GU393337;MF421319;JQ977697;MF924725;KR902510;MG738155;MG021194;MN599049;MN566147;KP662631;KX272465;KY626044;MG913342	KP118887;KP118892	MK581204	11274	12725	5.45e-24	4.7e-09	1.57e-08	1.13e-05	0.00305	3.4e-09	NS	NS	3e-09	Avian	Avian	Avian	Gammacoronavirus	Igacovirus	Gammacoronavirus	Igacovirus	Gammacoronavirus	Igacovirus
MG233398	MK581208	KR822424	11333	15355	9.96e-13	NS	NS	0.000108	0.0018	0.00314	NS	NS	1.5e-09	Avian	Avian	Avian	Gammacoronavirus	Igacovirus	Gammacoronavirus	Igacovirus	Gammacoronavirus	Igacovirus
GQ504725;GQ504722;MK581207;KP868573;FJ904715;KR231009;GU393333;MF421320;MF421319;MG021194;MK878536;LN610099	KP118887;KP118892	FJ904714;FJ904715;MG738155	11340	12396	6.43e-25	2.94e-24	1.02e-19	1.97e-12	8.9e-10	1.17e-13	NS	NS	1.5e-09	Avian	Avian	Avian	Gammacoronavirus	Igacovirus	Gammacoronavirus	Igacovirus	Gammacoronavirus	Igacovirus
GU393334	MN566147;GQ504722;KP868573;MK878536	GU393333;GQ427174;FJ904713;FJ904715;FJ904714	11403	15311	4.89e-49	1.86e-46	2.92e-34	4.06e-21	1.53e-21	1.99e-10	NS	NS	1.5e-09	Avian	Avian	Avian	Gammacoronavirus	Igacovirus	Gammacoronavirus	Igacovirus	Gammacoronavirus	Igacovirus
MG772933;MG772934	GQ153543;GQ153548;DQ022305	MT121216	11726	20542	3.83e-272	2.01e-223	6.66e-155	4.13e-05	1.5e-30	4.54e-58	NS	NS	1.35e-08	Bat	Bat	Pangolin	Betacoronavirus	Sarbecovirus	Betacoronavirus	Sarbecovirus	Betacoronavirus	Sarbecovirus
MH687970	MH687971;NC_026011;MH687977;MH687969	MH687968	11738	11945	7.23e-39	7.69e-38	3.43e-11	0.000754	0.000719	5.39e-06	NS	NS	3.15e-08	Murine	Murine	Murine	Betacoronavirus	Embecovirus	Betacoronavirus	Embecovirus	Betacoronavirus	Embecovirus
FJ904713	KJ425503;FJ888351;KU356856;MH878976;KX272465;MG913342	GU393333	11767	13444	2.13e-43	3.43e-35	2.43e-42	4.69e-10	7.99e-10	NS	NS	NS	3e-09	Avian	Avian	Avian	Gammacoronavirus	Igacovirus	Gammacoronavirus	Igacovirus	Gammacoronavirus	Igacovirus
HQ012367;HQ392470	GU553362;HQ012369	FJ938058	11837	15721	3.53e-25	2.27e-30	1.22e-14	2.46e-13	3.48e-12	1.77e-27	NS	NS	1.5e-09	Feline	Feline	Feline	Alphacoronavirus	Tegacovirus	Alphacoronavirus	Tegacovirus	Alphacoronavirus	Tegacovirus
KP118894;KU317090;KX236004;KX640829;KC119407;MG517474;MG197727;MN531556;MN794188	KX219797	MN509587;MK217372;MK032178;KY407556;MN096598;KX219796;KX252785;KF411040;KP868572;HQ850618;HQ848267;HM245924;MF882923;KU361187	11964	13719	3e-21	1.44e-19	2.23e-20	1.53e-12	9.8e-14	4.16e-14	NS	NS	8.61e-13	Avian	Avian	Avian	Gammacoronavirus	Igacovirus	Gammacoronavirus	Igacovirus	Gammacoronavirus	Igacovirus
JQ989269	NC_018871	MN611523	12049	18969	8.46e-63	NS	3.06e-33	2.44e-06	1.47e-34	1.99e-12	NS	NS	4.51e-09	Bat	Bat	Avian	Alphacoronavirus	Decacovirus	Alphacoronavirus	Decacovirus	Alphacoronavirus	Decacovirus
MH687970	MH687971;NC_026011;MH687977;MH687969	MH687968	12098	12341	1.08e-38	1.19e-37	1.38e-37	0.000411	0.000392	NS	NS	NS	3.15e-08	Murine	Murine	Murine	Betacoronavirus	Embecovirus	Betacoronavirus	Embecovirus	Betacoronavirus	Embecovirus
MK423876	DQ288927	HQ850618;MK217372;MK032178;KY407556;MN096598;KX219796;KX219797;KX252785;KF411040;KX252779;KP868572;HQ848267;HM245924;MF882923;KU361187;MN509587	12243	13187	3.68e-08	NS	1.55e-08	1.79e-05	7.21e-08	0.00613	NS	NS	NS	Avian	Avian	Avian	Gammacoronavirus	Igacovirus	Gammacoronavirus	Igacovirus	Gammacoronavirus	Igacovirus
FJ647223	FJ647224	AC_000192;JX169866;JX169867;FJ647222	12335	16263	4.98e-20	4.7e-14	1.55e-10	0.0104	NS	1.41e-09	NS	NS	3e-09	Murine	Murine	Murine	Betacoronavirus	Embecovirus	Betacoronavirus	Embecovirus	Betacoronavirus	Embecovirus
MK581205	KX236001;KX219796;KX219797;KX252772;KX275394;KP118886;KJ435283;KX236007;KX252785;KX252791;KX434790;KX425847;KX364296;KX252778;KX185057;KX219791;KX640829;KP790143;KX348114;HQ848267;KM213963;KU361188;AY319651;KY933090;MN794188	KT886454;JQ088078;KR231009;KP662631;KX272465	12375	18418	1.18e-43	7.17e-191	1.98e-143	4.65e-44	7.43e-41	7.32e-75	NS	NS	4.51e-09	Avian	Avian	Avian	Gammacoronavirus	Igacovirus	Gammacoronavirus	Igacovirus	Gammacoronavirus	Igacovirus
FJ904715;FJ904714	FJ888351;GQ504725;KU356856;KJ425503;MG913342	MN599049	12726	13892	5.53e-18	7.59e-16	8.51e-10	9.24e-09	5.71e-09	1.26e-12	NS	NS	7.66e-08	Avian	Avian	Avian	Gammacoronavirus	Igacovirus	Gammacoronavirus	Igacovirus	Gammacoronavirus	Igacovirus
MK581206	FJ888351;KU356856;KJ425503;KY626044;MG913342	MK581202	12726	13489	5.83e-09	6.59e-12	5.96e-14	2.78e-05	9.96e-05	3.43e-12	NS	NS	NS	Avian	Avian	Avian	Gammacoronavirus	Igacovirus	Gammacoronavirus	Igacovirus	Gammacoronavirus	Igacovirus
MN096598	MK032178	MN509587	12958	16497	0.00237	0.000407	2.09e-05	2.35e-07	9.22e-05	5.19e-09	NS	NS	1.19e-06	Avian	Avian	Avian	Gammacoronavirus	Igacovirus	Gammacoronavirus	Igacovirus	Gammacoronavirus	Igacovirus
MG738155	KX219797;MK217375;MK217372;MK032178;KY407556;MN096598;KX219796;KX252785;KF411040;KX252779;HQ850618;HQ848267;HM245924;MF882923;KU361187;MN509587	KU356856;GQ427173;GQ504725;FJ888351;GQ504722;MK581204;MK581206;JQ088078;KP868573;KJ425503;FJ904715;KR231009;GU393337;MH878976;MG021194;MK878536;MN599049;MN566147;KP662631;KX272465;KY626044;MG913342	13058	13813	1.43e-20	5.6e-12	1.86e-17	3.14e-11	8.76e-11	7.92e-06	NS	NS	1.5e-09	Avian	Avian	Avian	Gammacoronavirus	Igacovirus	Gammacoronavirus	Igacovirus	Gammacoronavirus	Igacovirus
MK581204	KU356856;GQ504725;FJ888351;KJ425503;MH878976;MG913342	MK581203	13061	13606	8.03e-16	3.64e-15	4.61e-17	0.000129	0.000105	3.49e-05	NS	NS	1.5e-09	Avian	Avian	Avian	Gammacoronavirus	Igacovirus	Gammacoronavirus	Igacovirus	Gammacoronavirus	Igacovirus
MH687970	MH687971;NC_026011;MH687977;MH687969	MH687968	13248	13574	2.83e-43	3.2e-42	6.83e-26	1.28e-05	1.22e-05	1.8e-08	NS	NS	NS	Murine	Murine	Murine	Betacoronavirus	Embecovirus	Betacoronavirus	Embecovirus	Betacoronavirus	Embecovirus
JN634064	KY063617;JQ404410;GQ477367;KY063618	KY292377;FJ938062;FJ938055;JN183883;FJ938056;JN183882;HQ012371;FJ938061;GU553362;HQ012369;HQ392471;HQ392470;FJ938058;FJ938057;FJ938052;KY566209;KF530123;FJ938051;MN165107;KX722529;KU215419;KU215427;KX722530;EU186072	13252	18153	5.03e-39	1.95e-168	1.29e-47	8.58e-41	NS	2.97e-45	NS	NS	NS	Feline	Canine	Feline	Alphacoronavirus	Tegacovirus	Alphacoronavirus	Tegacovirus	Alphacoronavirus	Tegacovirus
MK581207	JQ088078	MK581208	13417	15503	3.21e-12	NS	NS	3.14e-07	4.75e-08	NS	NS	NS	4.51e-09	Avian	Avian	Avian	Gammacoronavirus	Igacovirus	Gammacoronavirus	Igacovirus	Gammacoronavirus	Igacovirus
MF421320;KP780179;JX195178;MF421319	KJ425503;GQ504725;FJ888351;KU356856;JX195178;KY626044;MG913342	GQ504720;GQ427174;KP868573;GU393333;MN512437;MN512436;MN512434;MN566147	13761	16810	3.67e-55	1.96e-63	1.77e-58	3.81e-12	1.81e-19	1.68e-27	NS	NS	1.5e-09	Avian	Avian	Avian	Gammacoronavirus	Igacovirus	Gammacoronavirus	Igacovirus	Gammacoronavirus	Igacovirus
MG738154	KP118887;KP118892	MN599049	13785	14683	1e-09	4.92e-15	1.78e-14	0.000107	8.74e-05	3.7e-05	NS	NS	6.01e-09	Avian	Avian	Avian	Gammacoronavirus	Igacovirus	Gammacoronavirus	Igacovirus	Gammacoronavirus	Igacovirus
MK581206	KP118887;KP118892	MK581202	13786	14904	2.05e-10	5.21e-14	4.86e-14	0.00345	0.0335	2.72e-07	NS	NS	0.0150219	Avian	Avian	Avian	Gammacoronavirus	Igacovirus	Gammacoronavirus	Igacovirus	Gammacoronavirus	Igacovirus
MH687970	MH687971;NC_026011;MH687977;MH687969	MH687968	13820	17938	4.5e-248	4.06e-300	1.16e-139	2.8e-39	1.98e-39	1.76e-50	NS	NS	3.3e-08	Murine	Murine	Murine	Betacoronavirus	Embecovirus	Betacoronavirus	Embecovirus	Betacoronavirus	Embecovirus
MK644086;JF893452	KX252772;JF732903;KU317090;MK217375;MK217373;MK217372;KY620116;MK032178;MH924835;KY407556;MN096598;KX219796;KX219797;KX275394;KP118886;KJ435283;KX236007;KX252785;KX236001;KF411040;KX252782;KX252779;KX434790;KX302862;KX425847;KX364296;KX236005;KX236004;KX219791;KX640829;KC119407;KP118894;KX077987;KP790143;MG517474;HQ850618;HQ848267;HM245924;MF882923;MG197727;KU361188;KU361187;KY933090;MN509587;MN7…	KY799582	13844	15475	1.73e-87	3.78e-89	3.11e-73	5.21e-13	2.41e-14	7.69e-20	NS	NS	7.51e-09	Avian	Avian	Avian	Gammacoronavirus	Igacovirus	Gammacoronavirus	Igacovirus	Gammacoronavirus	Igacovirus
GU393333;GQ427174;FJ904713;FJ904715;FJ904714;MN512437;MN512436;MN512434	KP118887;MK581206;KP118892	MG738154	13893	14683	1.54e-29	3.77e-28	1.19e-29	1.3e-06	1.21e-06	2.91e-08	NS	NS	1.5e-09	Avian	Avian	Avian	Gammacoronavirus	Igacovirus	Gammacoronavirus	Igacovirus	Gammacoronavirus	Igacovirus
GQ504720	FJ904715	MN566147;GQ504723;KP868573;MK878536	13917	14904	3.89e-33	2.33e-28	2.65e-32	4.43e-07	1.6e-07	5.74e-07	NS	NS	1.5e-09	Avian	Avian	Avian	Gammacoronavirus	Igacovirus	Gammacoronavirus	Igacovirus	Gammacoronavirus	Igacovirus
MH002340	MH002342	NC_009020	13935	16509	3.42e-14	1.35e-15	4.5e-06	8.8e-06	0.00586	2.24e-10	NS	NS	NS	Bat	Bat	Bat	Betacoronavirus	Merbecovirus	Betacoronavirus	Merbecovirus	Betacoronavirus	Merbecovirus
KX252779	KX219797	KX236004;KC119407;HM245924	14135	16771	6.89e-06	NS	NS	2.55e-10	2.93e-08	NS	NS	NS	4.94e-14	Avian	Avian	Avian	Gammacoronavirus	Igacovirus	Gammacoronavirus	Igacovirus	Gammacoronavirus	Igacovirus
AF220295;MN514967;MN514966;KT368891;EF424623	EF446615;LC061272;LC061274	DQ011855;KY419112;KY419109;KY419110;KY994645	14245	16997	8.65e-29	NS	2.1e-15	1.24e-07	1.1e-08	1.13e-05	NS	NS	1.2e-08	Cow;Camel;Giraffe	Horse	Porcine	Betacoronavirus	Embecovirus	Betacoronavirus	Embecovirus	Betacoronavirus	Embecovirus
KF569996	KY417145;KU973692;MK211378;KP886809;KC881006;KY417150;KY417149;DQ071615;FJ588686;KJ473815;NC_004718	JX993988	14356	16839	1.17e-54	3.21e-57	5.02e-60	5.36e-14	5.38e-15	1.36e-18	NS	NS	4.51e-09	Bat	Bat;Human	Bat	Betacoronavirus	Sarbecovirus	Betacoronavirus	Sarbecovirus	Betacoronavirus	Sarbecovirus
JQ408981;DQ010921;JQ408980	JN856008;JQ404410;KY063618;KY063617;JN634064;NC_028806;KX499468;FJ755618;KY406735;KR270796;DQ811786;DQ811787	EU186072;FJ938062;FJ938055;FJ938053;JN183883;FJ938056;JN183882;HQ012371;FJ938061;HQ012370;GU553362;HQ012369;HQ392471;HQ392470;HQ012367;FJ938058;FJ938057;FJ938052;KY292377;KF530123;FJ938051;MN165107;KX722529;KU215419;MG893511;KU215427;KX722530;MH817484	14415	18118	3.1e-204	1.82e-169	1.65e-182	1.21e-40	5.18e-43	7.71e-46	NS	NS	1.2e-08	Feline	Canine;Feline;Porcine	Feline	Alphacoronavirus	Tegacovirus	Alphacoronavirus	Tegacovirus	Alphacoronavirus	Tegacovirus
MN908947	KY417145;KU973692;MK211378;KP886809;KC881006;KY417150;KY417149;DQ071615;DQ412043;DQ412042;GQ153543;GQ153548;DQ022305;JX993988;FJ588686;KJ473814;KJ473815;NC_004718	MT121216	14613	15325	3.97e-28	1.78e-12	1.54e-24	2.71e-05	9.31e-06	9.08e-07	NS	NS	NS	Human	Bat;Human	Pangolin	Betacoronavirus	Sarbecovirus	Betacoronavirus	Sarbecovirus	Betacoronavirus	Sarbecovirus
MH878976	MN512436;GQ427174;FJ904713;FJ904715;FJ904714;MN512437	EU022526	14754	16664	2.57e-15	6.52e-16	1.29e-17	3.95e-09	0.000501	2.59e-12	NS	NS	7.77e-06	Avian	Avian	Avian	Gammacoronavirus	Igacovirus	Gammacoronavirus	Igacovirus	Gammacoronavirus	Igacovirus
JX993987	KJ473811;DQ412042;KY938558	KU973692;MK211378;KP886809;KY417150;KY417149;DQ071615;FJ588686;KJ473815;NC_004718	14814	18185	2.63e-13	1.51e-06	5.22e-16	4.58e-05	NS	9.59e-16	NS	NS	NS	Bat	Bat	Bat;Human	Betacoronavirus	Sarbecovirus	Betacoronavirus	Sarbecovirus	Betacoronavirus	Sarbecovirus
MN531556;MK217375;KX236004;KX640829;KC119407;MG517474;MG197727	EU526388	MK032178;KU317090;MK217372;KY407556;MN096598;HQ850618;HQ848267;MF882923	14869	15805	3.65e-07	NS	3.34e-05	4.28e-06	0.000308	NS	NS	NS	1.5e-09	Avian	Avian	Avian	Gammacoronavirus	Igacovirus	Gammacoronavirus	Igacovirus	Gammacoronavirus	Igacovirus
AY641576	KJ425503;GQ504725;FJ888351;MK581206;GU393332;MG913342	JF274479	14955	15595	1.82e-26	1.9e-23	2e-26	1.13e-05	2e-05	4.32e-06	NS	NS	3e-09	Avian	Avian	Avian	Gammacoronavirus	Igacovirus	Gammacoronavirus	Igacovirus	Gammacoronavirus	Igacovirus
MH687962	MH687951	MH687939	15134	22247	1.15e-22	NS	7.16e-05	2.68e-09	5.64e-11	NS	NS	NS	3e-09	Bat	Bat	Bat	Alphacoronavirus	Setracovirus	Alphacoronavirus	Colacovirus	Alphacoronavirus	Setracovirus
KX219796	KX252785;KX219797	MG197727;MK217375;MH924835;KX236004;KC119407;MG517474	15306	18309	1.97e-11	2.52e-14	1.11e-08	5.08e-13	1.03e-13	6.19e-21	NS	NS	4.13e-19	Avian	Avian	Avian	Gammacoronavirus	Igacovirus	Gammacoronavirus	Igacovirus	Gammacoronavirus	Igacovirus
GQ152141	GQ477367	KY292377;FJ938062;FJ938055;FJ938053;JN183883;HQ012371;HQ012370;HQ392471;KY566209;FJ938051;KX722529;MG893511;EU186072;KP143507	15332	18026	3.18e-139	2.75e-107	NS	1.48e-29	5.83e-31	3.65e-23	NS	NS	1.05e-08	Feline	Canine	Feline	Alphacoronavirus	Tegacovirus	Alphacoronavirus	Tegacovirus	Alphacoronavirus	Tegacovirus
KJ425503;GQ504725;FJ888351;KU356856;GU393332;MG913342	KC008600	FJ904714	15596	17605	3.99e-51	1.35e-55	1.68e-51	6.05e-15	3.74e-13	4.83e-23	NS	NS	1.5e-09	Avian	Avian	Avian	Gammacoronavirus	Igacovirus	Gammacoronavirus	Igacovirus	Gammacoronavirus	Igacovirus
AY641576	KC008600	JF274479;KR902510	15596	15897	8.09e-30	1.68e-27	1.49e-23	0.000963	0.000573	NS	NS	NS	7.51e-09	Avian	Avian	Avian	Gammacoronavirus	Igacovirus	Gammacoronavirus	Igacovirus	Gammacoronavirus	Igacovirus
KP662631	MK644086;JF893452	GQ504725;GQ504723;GQ504722;KP868573;KC506155;FJ904715;FJ904714;GQ504720;GU393337;GU393333;JQ977697;MF924725;MN512437;MN512436;MN512434;MG738154;MK878536;MN566147	15740	19547	2.15e-21	9.33e-70	4.6e-38	6.91e-18	1.87e-14	2.95e-23	NS	NS	3e-09	Avian	Avian	Avian	Gammacoronavirus	Igacovirus	Gammacoronavirus	Igacovirus	Gammacoronavirus	Igacovirus
MH615810	NC_009988	MF094686	15794	17323	6.51e-17	4.84e-13	3.38e-13	8.33e-09	2.03e-10	5.92e-10	NS	NS	1.5e-09	Porcine	Bat	Bat	Alphacoronavirus	Rhinacovirus	Alphacoronavirus	Rhinacovirus	Alphacoronavirus	Rhinacovirus
MN531556	KX252785	MG197727;MK217375;MH924835;KX640829;MN794188	15812	17412	1.44e-13	3.02e-14	1.26e-14	2.68e-05	4.37e-06	7.27e-10	NS	NS	1.5e-09	Avian	Avian	Avian	Gammacoronavirus	Igacovirus	Gammacoronavirus	Igacovirus	Gammacoronavirus	Igacovirus
KR902510	FJ904722	MK937832;JF274479;AY641576	16043	16963	2.09e-12	1.78e-09	2.22e-14	0.00351	3.85e-07	1.15e-13	NS	NS	1.5e-09	Avian	Avian	Avian	Gammacoronavirus	Igacovirus	Gammacoronavirus	Igacovirus	Gammacoronavirus	Igacovirus
KC008600;EU022525;GQ504723;GQ504722;MK581207;KP868573;KC506155;GQ504720;GU393333;MF924725;MN512434;MG738154;MG021194;MK878536;MN566147;MH021175	KY626044	JF893452;MH181793;MK644086;KY799582	16087	17467	3.54e-31	2.45e-28	4.85e-35	1.33e-05	1.07e-05	2.4e-14	NS	NS	3e-09	Avian	Avian	Avian	Gammacoronavirus	Igacovirus	Gammacoronavirus	Igacovirus	Gammacoronavirus	Igacovirus
MK581206	KP118892;KP118887	MK581204	16224	17911	1.33e-32	2.45e-38	1.49e-39	2.42e-14	3.96e-12	4.27e-20	NS	NS	1.5e-09	Avian	Avian	Avian	Gammacoronavirus	Igacovirus	Gammacoronavirus	Igacovirus	Gammacoronavirus	Igacovirus
MN096598	KP118892;MK581206;KP118887	MF882923;JF732903;KU317090;MK217375;MK217373;MK217372;KY620116;MK032178;MH924835;KY407556;KX219796;KX219797;KX252772;KX275394;KP118886;KJ435283;KX236007;KX252785;KX236001;KX252791;KF411040;KX252782;KX252779;KX434790;KX302862;KX425847;KX364296;KX236005;KX302866;KX236004;KP868572;KX219791;KX640829;KC119407;KP118894;KX077987;KP790143;KT852992;KR608272;MG517474;HQ850618;HQ848267;HM245924;KM213963;MG1…	16537	17416	1.35e-94	5.07e-92	5.05e-95	1.11e-16	1.13e-16	2.72e-20	NS	NS	6.01e-09	Avian	Avian	Avian	Gammacoronavirus	Igacovirus	Gammacoronavirus	Igacovirus	Gammacoronavirus	Igacovirus
MT040335	MG772933;MG772934	MN908947	16623	17891	2.29e-13	0.00143	2.59e-11	3.82e-05	2.01e-06	1.26e-11	NS	NS	1.39e-08	Pangolin	Bat	Human	Betacoronavirus	Sarbecovirus	Betacoronavirus	Sarbecovirus	Betacoronavirus	Sarbecovirus
FJ904713	FJ888351;KJ425503;GU393332	KC506155;GQ504723;GQ504722;FJ904715;FJ904714;GQ504720;GU393333;MN512437;MN512436;MN512434;MK878536;MN566147	16727	20100	9.85e-156	3.37e-152	3.99e-156	1.02e-27	2.55e-29	4.01e-31	NS	NS	3e-09	Avian	Avian	Avian	Gammacoronavirus	Igacovirus	Gammacoronavirus	Igacovirus	Gammacoronavirus	Igacovirus
KC881006;KY417145	KY417149	DQ071615	16747	21356	NS	NS	NS	3.33e-14	3.68e-10	NS	NS	NS	3.52e-06	Bat	Bat	Bat	Betacoronavirus	Sarbecovirus	Betacoronavirus	Sarbecovirus	Betacoronavirus	Sarbecovirus
MT040335	GQ153543;GQ153548;DQ022305	MN908947	16776	17839	5.58e-18	NS	1.09e-13	0.0316	NS	0.000779	NS	NS	1.2e-08	Pangolin	Bat	Human	Betacoronavirus	Sarbecovirus	Betacoronavirus	Sarbecovirus	Betacoronavirus	Sarbecovirus
MH687960	MH687945	MH687965	16850	21374	2.75e-16	2.74e-08	NS	8.39e-05	1.31e-06	6.31e-05	NS	NS	1.5e-09	Bat	Bat	Bat	Alphacoronavirus	Pedacovirus	Alphacoronavirus	Pedacovirus	Alphacoronavirus	Setracovirus
MN128088	KX266757	MN509589;MN128086	16864	17549	3.57e-19	2.58e-15	9.61e-17	0.000178	0.0286	1.87e-06	NS	NS	3e-09	Avian	Avian	Avian	Gammacoronavirus	Igacovirus	Gammacoronavirus	Igacovirus	Gammacoronavirus	Igacovirus
MK937832;JF274479;AY641576	EU022526	KR902510	17023	17612	7.52e-11	0.000997	2.11e-10	0.00314	0.0232	0.00263	NS	NS	1.5e-09	Avian	Avian	Avian	Gammacoronavirus	Igacovirus	Gammacoronavirus	Igacovirus	Gammacoronavirus	Igacovirus
MK211378	KY417150	KY417149	17031	21078	7.48e-16	2e-10	NS	1.41e-12	1.87e-12	2.57e-10	NS	NS	2.03e-11	Bat	Bat	Bat	Betacoronavirus	Sarbecovirus	Betacoronavirus	Sarbecovirus	Betacoronavirus	Sarbecovirus
KU356856	KP118887;KP118892	KJ425503;FJ888351;MG021194	17071	19430	1.5e-104	6.54e-114	2.03e-118	4.73e-27	9.14e-28	NS	NS	NS	3e-09	Avian	Avian	Avian	Gammacoronavirus	Igacovirus	Gammacoronavirus	Igacovirus	Gammacoronavirus	Igacovirus
KR822424	KP118887;KP118892	JQ088078	17217	18421	3.23e-12	0.0116	0.00766	NS	0.000665	3.86e-10	NS	NS	1.5e-09	Avian	Avian	Avian	Gammacoronavirus	Igacovirus	Gammacoronavirus	Igacovirus	Gammacoronavirus	Igacovirus
FJ938055	FJ938062	FJ938052	17243	22247	2.21e-43	1.82e-41	NS	1.13e-12	7.79e-13	8.16e-13	NS	NS	3e-09	Feline	Feline	Feline	Alphacoronavirus	Tegacovirus	Alphacoronavirus	Tegacovirus	Alphacoronavirus	Tegacovirus
JN874560;JN874562	DQ011855;MN514967;MN514966;KT368891;AF220295;EF424623;KY419112;KY419109;KY419110;KY994645	MG977449;MN514967;MN514966;KT368891;AF220295;EF424623;AY585228	17449	18592	NS	4.88e-18	1.7e-15	5.51e-06	3.45e-06	6.81e-27	NS	NS	NS	Rabbit	Porcine;Camel;Cow;Giraffe	Ape;Camel;Cow;Giraffe;Human	Betacoronavirus	Embecovirus	Betacoronavirus	Embecovirus	Betacoronavirus	Embecovirus
KX252791	KX348114	KU317090;MK217372;MK032178;MH924835;KY407556;KX252785;KX252779;KX236004;KP868572;KX640829;MG517474;HQ850618;HQ848267;HM245924;MF882923;MG197727;KU361187;MN509587;MN531556;MN794188	17511	19682	1.06e-10	2.84e-09	1.57e-09	6.75e-08	0.000287	0.00149	NS	NS	0.00298	Avian	Avian	Avian	Gammacoronavirus	Igacovirus	Gammacoronavirus	Igacovirus	Gammacoronavirus	Igacovirus
MK423876	DQ288927;MH181793;MK644086;JF893452	KU317090;MK217375;MK217372;MK032178;MH924835;KY407556;KX219796;KX219797;KX252785;KX252791;KX252779;KX185057;KX236004;KP868572;KX640829;KC119407;KP118894;MG517474;HQ850618;HQ848267;HM245924;MF882923;MG197727;KU361187;MN509587;MN531556;MN794188	17538	18962	2.45e-23	3.24e-14	3.48e-25	1.56e-10	3.05e-12	2.16e-15	NS	NS	1.5e-09	Avian	Avian	Avian	Gammacoronavirus	Igacovirus	Gammacoronavirus	Igacovirus	Gammacoronavirus	Igacovirus
MG913342	KY626044	KJ425503;GQ504725;FJ888351;GU393332	17667	19154	2.49e-29	3.48e-26	2.79e-23	1.34e-12	5.43e-13	9.23e-12	NS	NS	1.5e-09	Avian	Avian	Avian	Gammacoronavirus	Igacovirus	Gammacoronavirus	Igacovirus	Gammacoronavirus	Igacovirus
KX302866	KX252791	KX185059	17689	20047	2.35e-12	NS	0.00436	0.00327	7.83e-05	1.66e-09	NS	NS	1.5e-09	Avian	Avian	Avian	Gammacoronavirus	Igacovirus	Gammacoronavirus	Igacovirus	Gammacoronavirus	Igacovirus
KP981644;JQ404409	KP849472	JQ404410;KY063618;KY063617	17770	19865	1.77e-20	2.31e-09	0.000185	1.23e-09	3.21e-12	0.00111	NS	NS	4.51e-09	Canine	Canine	Canine	Alphacoronavirus	Tegacovirus	Alphacoronavirus	Tegacovirus	Alphacoronavirus	Tegacovirus
FJ904714	FJ904722	GU393333;GQ504723;GQ504722;KP868573;KC506155;GQ504720;MN512437;MN512436;MN512434;MG738154;MK878536;MN566147	17878	18769	2.21e-08	NS	0.00916	7.3e-12	4.47e-05	NS	NS	NS	1.05e-08	Avian	Avian	Avian	Gammacoronavirus	Igacovirus	Gammacoronavirus	Igacovirus	Gammacoronavirus	Igacovirus
MH021175	JX195178;KP780179	GU393333;GQ504723;GQ504722;KP868573;KC506155;GQ504720;MN512437;MN512436;MN512434;MG738154;MK878536;MN566147	17880	18599	2.45e-09	4.46e-12	1.56e-09	0.000162	0.00886	9.05e-08	NS	NS	2.85e-08	Avian	Avian	Avian	Gammacoronavirus	Igacovirus	Gammacoronavirus	Igacovirus	Gammacoronavirus	Igacovirus
KC008600	FJ888351;KJ425503;GU393332	MG738155	18009	18451	3.59e-12	5.11e-16	2.12e-15	0.016	NS	1.93e-08	NS	NS	1.5e-09	Avian	Avian	Avian	Gammacoronavirus	Igacovirus	Gammacoronavirus	Igacovirus	Gammacoronavirus	Igacovirus
GQ152141	JQ404410;JN856008;KY063618;KY063617;KX499468;FJ755618;DQ811786;DQ811787	FJ938052;FJ938062;FJ938055;FJ938053;JN183883;FJ938056;JN183882;HQ012371;FJ938061;GU553362;HQ012369;HQ392471;HQ392470;HQ012367;FJ938058;FJ938057;KY566209;KY292377;KF530123;FJ938051;MN165107;KU215419;MG893511;KU215427;KX722530;KP143507;MH817484	18027	26938	1.26995679544797E-311	1.34e-299	NS	4.42e-83	6.14e-09	1.35e-76	NS	NS	1.05e-08	Feline	Canine;Porcine	Feline	Alphacoronavirus	Tegacovirus	Alphacoronavirus	Tegacovirus	Alphacoronavirus	Tegacovirus
GU553362;HQ012369	JN183882	FJ938061;KU215419;KU215427	18078	21606	1.36e-13	0.00064	2.13e-07	1.49e-07	0.00489	1.86e-09	NS	NS	0.0249	Feline	Feline	Feline	Alphacoronavirus	Tegacovirus	Alphacoronavirus	Tegacovirus	Alphacoronavirus	Tegacovirus
JQ408981;JN634064;DQ010921;JQ408980	KP981644;GQ477367;JQ404409	FJ938055;FJ938062;FJ938053;JN183883;JN183882;HQ012371;HQ012370;GU553362;HQ012369;HQ392471;HQ392470;HQ012367;FJ938058;FJ938052;KF530123;FJ938051;MN165107;KX722529;MG893511;KX722530;EU186072;KP143507;MH817484	18157	26192	2.00546937283202E-316	8.07e-300	NS	1.16e-81	3.09e-88	1.42e-88	NS	NS	9.01e-09	Feline	Canine	Feline	Alphacoronavirus	Tegacovirus	Alphacoronavirus	Tegacovirus	Alphacoronavirus	Tegacovirus
KR608272;KT852992	DQ288927;MK423876;MH181793;MK644086;KY799582;JF893452	AY319651	18178	18776	2.56e-33	1.36e-20	7.44e-33	1.34e-08	5.17e-10	3.18e-06	NS	NS	6.01e-09	Avian	Avian	Avian	Gammacoronavirus	Igacovirus	Gammacoronavirus	Igacovirus	Gammacoronavirus	Igacovirus
KF411040	KC506155;GQ504723;GQ504722;KP868573;GQ504720;GU393333;MF421320;MF421319;MN512437;MN512436;MN512434;MG738154;MK878536;MN599049;MN566147	KX236005;JF732903;MK217375;MK217373;MK217372;KY620116;MH924835;KY407556;KX252772;KX275394;KP118886;KX236007;KX252779;KX425847;KP868572;KX219791;KX640829;KP118894;KP790143;MG517474;HQ850618;HQ848267;KU361188;KU361187;KY933090;MN509587;MN794188	18229	20100	3.11e-115	2.74e-111	6.53e-116	8.42e-25	7.75e-25	5.93e-33	NS	NS	4.51e-09	Avian	Avian	Avian	Gammacoronavirus	Igacovirus	Gammacoronavirus	Igacovirus	Gammacoronavirus	Igacovirus
FJ904715	MH878976	KP868573;GQ504723;GQ504722;KC506155;GQ504720;GU393333;MN512437;MN512436;MN512434;MG738154;MK878536;MN566147	18353	19106	NS	NS	NS	1.67e-07	0.0382741	NS	NS	NS	0.0269	Avian	Avian	Avian	Gammacoronavirus	Igacovirus	Gammacoronavirus	Igacovirus	Gammacoronavirus	Igacovirus
KX272465	KY805846	FJ888351;KJ425503;GU393332	18362	19583	2.44e-15	7.31e-06	0.000226	5.77e-08	8.79e-09	0.00143	NS	NS	1.5e-09	Avian	Avian	Avian	Gammacoronavirus	Igacovirus	Gammacoronavirus	Igacovirus	Gammacoronavirus	Igacovirus
GQ427176;GQ427173;GQ427174;GQ427175;EU022526;EU022525	KX236007;MK581205;KX219797;KX236001;KX302866;KX348114;EU526388;AY319651	KT886454	18390	25424	2.67395916377603E-316	8.02e-300	3.54e-52	1.76e-67	6.46e-72	1.13e-170	NS	NS	4.51e-09	Avian	Avian	Avian	Gammacoronavirus	Igacovirus	Gammacoronavirus	Igacovirus	Gammacoronavirus	Igacovirus
GU393334	MK937832;JF274479;KR902510;AY641576	KC506155;GQ504723;GQ504722;KP868573;GQ504720;GU393333;MN512437;MN512436;MN512434;MG738154;MK878536;MN566147	18410	19018	1.23e-10	1e-10	9.2e-12	0.00249	1.11e-05	1.1e-05	NS	NS	1.5e-09	Avian	Avian	Avian	Gammacoronavirus	Igacovirus	Gammacoronavirus	Igacovirus	Gammacoronavirus	Igacovirus
JQ088078;KT886454	KX236001;JF732903;KU317090;MH924835;KX219796;KX219797;KX252772;KX275394;KP118886;KJ435283;KX236007;KX252785;KX252782;KX434790;KX302862;KX425847;KX364296;KX236005;KX252778;KX302866;KX375808;KX185057;KX219791;KX640829;KX348114;EU526388;KT886454;MG197727;KU361187;KY933090;MN794188	KP118892;KP118887	18435	25768	7.66e-198	5.22e-218	4.6e-41	2.61e-62	1.32e-23	1.51e-97	NS	NS	4.51e-09	Avian	Avian	Avian	Gammacoronavirus	Igacovirus	Gammacoronavirus	Igacovirus	Gammacoronavirus	Igacovirus
DQ412042	DQ412043	KJ473811;KY938558	18484	20115	2.46e-110	8.29e-109	3.78e-107	4.01e-22	4.68e-22	4.71e-28	NS	NS	1.05e-08	Bat	Bat	Bat	Betacoronavirus	Sarbecovirus	Betacoronavirus	Sarbecovirus	Betacoronavirus	Sarbecovirus
MF421319;MF421320	GU393333;GQ504723;GQ504722;KP868573;KC506155;GQ504720;MN512437;MN512436;MN512434;MG738154;MK878536;MN566147	JX195178;KP780179	18558	19313	1.85e-14	3.88e-13	1.88e-12	1.21e-06	2.54e-07	1.44e-09	NS	NS	0.00371	Avian	Avian	Avian	Gammacoronavirus	Igacovirus	Gammacoronavirus	Igacovirus	Gammacoronavirus	Igacovirus
KX236001	KP118886;JF732903;MK217373;MK581208;MK581207;KY620116;KX219796;KX219797;KX252772;KX275394;KX236007;KX252791;KX434790;KX425847;KX236005;KX252778;KP868572;KX219791;KX077987;KP790143;MG517474;HQ848267;HM245924;KU361188;KY933090	MH181793	18699	20115	7.34e-35	1.38e-39	1.39e-33	2.66e-17	1.75e-08	NS	NS	NS	1.5e-09	Avian	Avian	Avian	Gammacoronavirus	Igacovirus	Gammacoronavirus	Igacovirus	Gammacoronavirus	Igacovirus
KX434790;JF732903;MK217373;KY620116;KX252772;KX275394;KP118886;KX236007;KX425847;KX236005;KX252778;KX219791;KP790143;KU361188;KY933090	KX252791	MK032178;MH924835;KX219796	18699	19381	1e-11	1.23e-05	0.00596705	0.000206	5.08e-06	7.89e-05	NS	NS	1.5e-09	Avian	Avian	Avian	Gammacoronavirus	Igacovirus	Gammacoronavirus	Igacovirus	Gammacoronavirus	Igacovirus
HM245924;HQ848267	KX252791	KY407556;KU317090;MK217375;MH924835;MN096598;KX219796;KX236004;KP868572;KX640829;MG517474;HQ850618;MF882923;MG197727;KU361187;MN509587	18789	19559	7.08e-16	2.47e-13	1.47e-16	4.93e-06	3.38e-07	2.38e-05	NS	NS	1.5e-09	Avian	Avian	Avian	Gammacoronavirus	Igacovirus	Gammacoronavirus	Igacovirus	Gammacoronavirus	Igacovirus
MK581205;KJ435283;KX302862;KX364296;MG233398	KX219797;KX252772	MK581206	18942	21165	2.36e-115	2.89e-117	3.72e-116	5.76e-29	2.93e-14	1.45e-36	NS	NS	4.51e-09	Avian	Avian	Avian	Gammacoronavirus	Igacovirus	Gammacoronavirus	Igacovirus	Gammacoronavirus	Igacovirus
MH687970	MH687971;NC_026011;MH687977;MH687969	MH687968	19192	19737	2.82e-92	2.21e-91	1.19e-82	5.08e-15	4.85e-15	4.14e-15	NS	NS	3.3e-08	Murine	Murine	Murine	Betacoronavirus	Embecovirus	Betacoronavirus	Embecovirus	Betacoronavirus	Embecovirus
KX077987	GU393333;GQ504723;GQ504722;KP868573;KC506155;FJ904715;FJ904714;GQ504720;GU393334;MF421320;MF421319;MN512437;MN512436;MN512434;MG738154;MK878536;MN566147	KX434790;JF732903;KY620116;KX219796;KX219797;KX252772;KX275394;KP118886;KX252791;KX425847;KX236005;KX252778;KX302866;KX219791;KP790143;EU526388;HQ848267;HM245924;KU361188;KY933090;MN794188	19261	19629	2e-21	1.15e-19	1.06e-21	0.0011	0.000986	0.000194	NS	NS	1.5e-09	Avian	Avian	Avian	Gammacoronavirus	Igacovirus	Gammacoronavirus	Igacovirus	Gammacoronavirus	Igacovirus
MG913342;KY626044	GU393337	FJ888351;KJ425503	19289	20015	2.29e-12	2.22e-11	7.8e-13	2.5e-07	9.58e-08	1.24e-16	NS	NS	1.5e-09	Avian	Avian	Avian	Gammacoronavirus	Igacovirus	Gammacoronavirus	Igacovirus	Gammacoronavirus	Igacovirus
MG738155;KX236007;KC119407;KP118894	KX219797;KX252772;KX236004	MH181793;MK644086;KY799582;JF893452;JF705860;DQ288927	19397	20530	1.6e-34	1.21e-38	4.19e-36	8.59e-17	5.16e-14	1.47e-56	NS	NS	3.91e-05	Avian	Avian	Avian	Gammacoronavirus	Igacovirus	Gammacoronavirus	Igacovirus	Gammacoronavirus	Igacovirus
KU356856	KR608272;KX640829;KT852992	KP118887;KP118892	19437	29082	1.16e-238	2.04e-262	1.56e-126	5.35e-73	1.62e-69	4.23e-95	NS	NS	6.01e-09	Avian	Avian	Avian	Gammacoronavirus	Igacovirus	Gammacoronavirus	Igacovirus	Gammacoronavirus	Igacovirus
MK217375	KT852992;KR608272;AY319651	MN096598;KU317090;MK217373;MK217372;MH924835;KY407556;KX219796;KX219797;KX236004;KP868572;KX640829;MG517474;MF882923;MG197727;KU361187;MN509587;MN531556;MN794188	19464	20263	3.56e-37	1.8e-34	1.69e-37	9.42e-12	1.65e-11	3.62e-14	NS	NS	1.5e-09	Avian	Avian	Avian	Gammacoronavirus	Igacovirus	Gammacoronavirus	Igacovirus	Gammacoronavirus	Igacovirus
MK211374	JX993988	KC881006;MK211378;KP886809;KY417145;DQ071615;FJ588686	19501	20435	1.05e-16	3.75e-16	1.74e-17	0.0488	0.00872	1.55e-05	NS	NS	3e-09	Bat	Bat	Bat	Betacoronavirus	Sarbecovirus	Betacoronavirus	Sarbecovirus	Betacoronavirus	Sarbecovirus
KX272465	KY933090;JF732903;KU317090;KX185059;MK581205;KX219796;KX219797;KX252772;KP118886;KX236007;KX252785;KX236001;KX252791;KX434790;KX302862;KX425847;KX236005;KX252778;KX302866;KX375808;KX185057;KP868572;KX219791;KC119407;EU526388;MG233398;MG517474;HQ850618;HQ848267;HM245924;MG197727;MN509587;MN794188	MH021175	19663	24735	3.22e-161	7.24e-168	2.9e-58	1.5e-44	9.95e-43	5.45e-81	NS	NS	3e-09	Avian	Avian	Avian	Gammacoronavirus	Igacovirus	Gammacoronavirus	Igacovirus	Gammacoronavirus	Igacovirus
MH181793;JF705860	KX348114;KX236005	MK644086;KY799582;JF893452	19802	20260	3.15e-38	4.44e-28	5.59e-34	3.2e-10	2.21e-11	3.61e-12	NS	NS	9.01e-09	Avian	Avian	Avian	Gammacoronavirus	Igacovirus	Gammacoronavirus	Igacovirus	Gammacoronavirus	Igacovirus
KP118886;MK217373;KY620116;KX252772;KX434790;KX425847;KP790143;KU361188;KY933090	KX219796;MK217373	KX219791;JF732903;KX275394	19817	20816	4.01e-32	1.01e-30	1.77e-32	9.38e-13	2.04e-13	1.17e-19	NS	NS	2.43e-16	Avian	Avian	Avian	Gammacoronavirus	Igacovirus	Gammacoronavirus	Igacovirus	Gammacoronavirus	Igacovirus
KX236005	KX252782	KX275394;JF732903;KX219791	19880	21080	0.0316	3.68e-08	1.82e-09	6.19e-10	5.72e-07	1.25e-12	NS	NS	NS	Avian	Avian	Avian	Gammacoronavirus	Igacovirus	Gammacoronavirus	Igacovirus	Gammacoronavirus	Igacovirus
KX252785;JF732903;KX275394;KX252782;KX219791	KX252782	KX252779	19880	20747	2.15e-06	1.64e-06	1.59e-06	2.74e-07	NS	3.11e-27	NS	NS	2.31e-07	Avian	Avian	Avian	Gammacoronavirus	Igacovirus	Gammacoronavirus	Igacovirus	Gammacoronavirus	Igacovirus
KX302862	KP118892;KP118887	KX236007;MK217372;MK581205;MH924835;KY407556;KX219796;KX219797;KX252772;KX236001;KX434790;KX252778;KP868572;KX640829;KC119407;KP118894;KP790143;MG233398;MG517474;HQ850618;HM245924;MG197727;KU361188;KU361187;KY933090;MN509587	19899	20915	5.29e-117	8.78e-121	2.28e-115	2e-20	1.88e-20	2.32e-25	NS	NS	1.05e-08	Avian	Avian	Avian	Gammacoronavirus	Igacovirus	Gammacoronavirus	Igacovirus	Gammacoronavirus	Igacovirus
KX219796;KU317090;MK217372;MK032178;MH924835;KY407556;MN096598;KX219797;KX252778;KX236004;KP868572;KX640829;MG517474;HQ850618;HM245924;MF882923;MG197727;KU361187;MN509587;MN531556;MN794188	KC008600	KX252785;JF732903;KX275394;KX252782;KX219791	19986	21086	2e-30	1.63e-17	6.16e-30	2.71e-08	1.42e-09	0.000147	NS	NS	4.51e-09	Avian	Avian	Avian	Gammacoronavirus	Igacovirus	Gammacoronavirus	Igacovirus	Gammacoronavirus	Igacovirus
MK581204	KP118892;KP118887	MK581203;MK581202	19987	20921	2.33e-19	7.65e-27	6.57e-31	9.96e-08	1.35e-08	1.3e-10	NS	NS	3e-09	Avian	Avian	Avian	Gammacoronavirus	Igacovirus	Gammacoronavirus	Igacovirus	Gammacoronavirus	Igacovirus
NC_028806	JN634064	KP981644	19998	25489	6.68489790944007E-317	1.5e-298	NS	5.98e-62	6.31e-73	2.41e-74	NS	NS	9.01e-09	Porcine	Feline	Canine	Alphacoronavirus	Tegacovirus	Alphacoronavirus	Tegacovirus	Alphacoronavirus	Tegacovirus
AF220295;MG977449;MN514967;MN514966;KT368891;EF424623;DQ011855;KY419112;KY419109;KY419110;KY994645;AY585228	LC061274;EF446615;LC061272	JN874562;JN874560	20026	21031	3.8e-25	4.55e-20	9.2e-24	7.72e-10	6.61e-10	3.35e-14	NS	NS	1.5e-09	Cow;Ape;Camel;Giraffe;Porcine;Human	Horse	Rabbit	Betacoronavirus	Embecovirus	Betacoronavirus	Embecovirus	Betacoronavirus	Embecovirus
KJ435283;KU900741;GQ504725;FJ904713;FJ904722;FJ888351;GQ504723;GQ504722;KP780179;KF411040;KP868573;MK937832;KC506155;KX364296;KJ425503;JF274479;JX195178;FJ904715;GQ504720;GU393337;GU393334;GU393333;GU393332;MF421320;MF421319;JQ977697;MF924725;KR902510;MN512437;MN512436;MN512434;MG738154;MG021194;MK878536;MN599049;MN566147;KP662631;AY641576;MN262644	MK581201	KX640829;MK423876;KC008600;KU317090;KY620116;KY407556;JQ088078;KX219796;KP118886;KX252791;KX434790;KX425847;KX236005;KP868572;KC119407;KP118894;KP790143;MG738155;MG517474;HM245924;MG197727;KU361187;KY933090;MN509587;MN794188	20101	25489	3.34244895472003E-316	8.81e-300	1.09e-117	1.84e-54	3.99e-33	2.67e-80	NS	NS	1.5e-09	Avian	Avian	Avian	Gammacoronavirus	Igacovirus	Gammacoronavirus	Igacovirus	Gammacoronavirus	Igacovirus
MK581208;MK581207	KX219797;KU317090;MK217373;MK217372;KY620116;MK032178;MH924835;KY407556;KX219796;KX252772;KP118886;KX434790;KX425847;KX236004;KP868572;KX640829;KX077987;KP790143;MG517474;HM245924;MG197727;KU361188;KU361187;KY933090;MN509587;MN531556	MK581206	20115	20643	3.09e-32	2.82e-37	4.48e-39	9.53e-09	0.000201	1.02e-11	NS	NS	4.51e-09	Avian	Avian	Avian	Gammacoronavirus	Igacovirus	Gammacoronavirus	Igacovirus	Gammacoronavirus	Igacovirus
HQ850618	MH181793	MK217372;MH924835;KY407556;KX219797;KX252772;KX236007;KX434790;KX302866;KX236004;KP868572;KX640829;KP118894;KP790143;MG517474;HM245924;MG197727;KU361188;KU361187;KY933090;MN509587	20166	20666	6.75e-40	1.58e-33	3.71e-40	8.49e-08	7.83e-08	4.61e-10	NS	NS	4.51e-09	Avian	Avian	Avian	Gammacoronavirus	Igacovirus	Gammacoronavirus	Igacovirus	Gammacoronavirus	Igacovirus
MH687970	MH687971;NC_026011;MH687977;MH687969	MH687968	20297	20622	5.45e-44	5.28e-44	9.56e-38	5.24e-06	6.26e-06	5.96e-07	NS	NS	3.15e-08	Murine	Murine	Murine	Betacoronavirus	Embecovirus	Betacoronavirus	Embecovirus	Betacoronavirus	Embecovirus
MF882923;MK217375;MN096598	KC008600	HQ850618	20362	21305	1.95e-44	1.11e-37	3.52e-44	2.44e-09	6.57e-10	1.71e-11	NS	NS	3e-09	Avian	Avian	Avian	Gammacoronavirus	Igacovirus	Gammacoronavirus	Igacovirus	Gammacoronavirus	Igacovirus
KX236001;KX252778	KX219797;KX252772;KX236007;KX252778	EU526388	20385	23710	1.34e-101	4.21e-97	1.79e-09	1.77e-27	9.22e-30	1.08e-45	NS	NS	1.5e-09	Avian	Avian	Avian	Gammacoronavirus	Igacovirus	Gammacoronavirus	Igacovirus	Gammacoronavirus	Igacovirus
MN794188	KP118892;MK581204;KP118887	KX425847;MK423876;KC008600;KU317090;KX219796;KX219797;KX252772;KX236007;KX236001;KX252779;KX434790;KX252778;KX640829;KP118894;MN509587	20427	21606	1.46e-113	8.24e-118	2.73e-109	8.52e-22	4.79e-22	1.3e-29	NS	NS	9.01e-09	Avian	Avian	Avian	Gammacoronavirus	Igacovirus	Gammacoronavirus	Igacovirus	Gammacoronavirus	Igacovirus
MG738155	KX236007;KX252778	KP118886	20538	23862	8.1e-179	1.04e-181	9.63e-91	6.04e-43	1.1e-14	9.1e-80	NS	NS	6.01e-09	Avian	Avian	Avian	Gammacoronavirus	Igacovirus	Gammacoronavirus	Igacovirus	Gammacoronavirus	Igacovirus
KY620116	MG738155;KX252772	KX434790;KX219796;KX640829	20699	25489	2.99e-198	7.89e-195	3.33e-55	9.47e-50	1.52e-49	5.73e-65	NS	NS	6.01e-09	Avian	Avian	Avian	Gammacoronavirus	Igacovirus	Gammacoronavirus	Igacovirus	Gammacoronavirus	Igacovirus
LC088094	NC_007447;NC_034976	LT900503;NC_022787;KM403390;MH603532	20742	27687	NS	1.76e-300	2.24e-173	2.74e-67	1.56e-81	6.6e-79	NS	NS	1.5e-08	Cow	Cow;Goat	Porcine	unknown	unknown	unknown	unknown	unknown	unknown
MN611522	NC_028824	NC_009988	20746	21513	1.03e-25	8.18e-20	2.11e-23	0.000368	0.0252	1.86e-13	NS	NS	4.51e-09	Bat	Bat	Bat	Alphacoronavirus	Rhinacovirus	Alphacoronavirus	Rhinacovirus	Alphacoronavirus	Rhinacovirus
MH687970	MH687969;NC_026011;MH687977;MH687971	MH687968	20911	21400	9.59e-81	5.38e-81	4.93e-71	4.39e-10	9.9e-13	2.64e-13	NS	NS	3.3e-08	Murine	Murine	Murine	Betacoronavirus	Embecovirus	Betacoronavirus	Embecovirus	Betacoronavirus	Embecovirus
MN531556;MK032178;KX236004;KX077987;KM454473	MN509589;MN128086;MN128087	JX195178	20937	28155	6.68489790944007E-317	7.81e-300	5.97e-118	2.4e-48	1.16e-46	8.96e-120	NS	NS	1.5e-09	Avian	Avian	Avian	Gammacoronavirus	Igacovirus	Gammacoronavirus	Igacovirus	Gammacoronavirus	Igacovirus
KY805846	MK581208;MK581207	MK581204	20940	22247	4.74e-36	3.95e-47	5.66e-16	2.25e-13	4.16e-11	1.29e-22	NS	NS	4.51e-09	Avian	Avian	Avian	Gammacoronavirus	Igacovirus	Gammacoronavirus	Igacovirus	Gammacoronavirus	Igacovirus
KM213963	KY799582;KC008600;MK644086;JF893452;DQ288927	MG913342;KY626044	21034	22247	1.82e-17	3.97e-08	2.47e-09	0.000191	5.29e-06	1.47e-25	NS	NS	9.01e-09	Avian	Avian	Avian	Gammacoronavirus	Igacovirus	Gammacoronavirus	Igacovirus	Gammacoronavirus	Igacovirus
MN128087	KX266757	MN509589;MN128086	21134	23267	7.92e-28	1.87e-28	NS	1.15e-12	5.81e-11	3.61e-23	NS	NS	1.5e-09	Avian	Avian	Avian	Gammacoronavirus	Igacovirus	Gammacoronavirus	Igacovirus	Gammacoronavirus	Igacovirus
JN874560;JN874562	MN514967;MN514966;KT368891	LC061274;EF446615;LC061272	21135	24198	2.43e-240	NS	2.36e-149	0.000359	8.37e-53	5e-57	NS	NS	6.01e-09	Rabbit	Camel	Horse	Betacoronavirus	Embecovirus	Betacoronavirus	Embecovirus	Betacoronavirus	Embecovirus
KP118894;KC119407	JF893452;MK644086;KY799582;DQ288927	MH924835	21183	22247	6.66e-64	1.88e-68	3.81e-50	1.79e-18	4.77e-20	3.77e-26	NS	NS	4.51e-09	Avian	Avian	Avian	Gammacoronavirus	Igacovirus	Gammacoronavirus	Igacovirus	Gammacoronavirus	Igacovirus
MT121216	MG772933;MG772934	MN908947	21187	22368	6.2e-43	1.75e-12	6.52e-06	2.25e-14	7.05e-09	1.75e-10	NS	NS	1.26e-06	Pangolin	Bat	Human	Betacoronavirus	Sarbecovirus	Betacoronavirus	Sarbecovirus	Betacoronavirus	Sarbecovirus
MK581206	KY933090;KU317090;MK581205;KY407556;KX219796;KX219797;KX252772;KP118886;KX236007;KX236001;KX252791;KX434790;KX302862;KX236005;KX252778;KX302866;KX640829;KP118894;MG233398;HQ848267;HM245924;KU361187;MN509587	KP118892;KP118887	21202	25295	2.56e-179	1.38e-171	1.3e-75	2.54e-43	1.52e-41	9.9e-89	NS	NS	4.51e-09	Avian	Avian	Avian	Gammacoronavirus	Igacovirus	Gammacoronavirus	Igacovirus	Gammacoronavirus	Igacovirus
AY319651	JF705860	KR608272;KT852992	21210	22247	1.78e-47	2.14e-22	8.13e-21	1.91e-13	2.53e-15	6.43e-25	NS	NS	3e-09	Avian	Avian	Avian	Gammacoronavirus	Igacovirus	Gammacoronavirus	Igacovirus	Gammacoronavirus	Igacovirus
MK423876	KX252772;KX219797;KX236007;KX348114	KX185057	21215	22247	5.87e-40	3.75e-41	4.61e-12	1.02e-16	3.69e-07	3.04e-19	NS	NS	3e-09	Avian	Avian	Avian	Gammacoronavirus	Igacovirus	Gammacoronavirus	Igacovirus	Gammacoronavirus	Igacovirus
KX640829;JF732903;KU317090;KX219796;KX275394;KX252785;KX252791;KX252782;KX434790;KX302862;KX425847;KX236005;KX219791;MG197727;MN509587;MN794188	KX302866	KX219797	21262	25489	9.75e-89	9.53e-91	9.7e-15	1.94e-27	3.82e-28	1.5e-43	NS	NS	1.5e-09	Avian	Avian	Avian	Gammacoronavirus	Igacovirus	Gammacoronavirus	Igacovirus	Gammacoronavirus	Igacovirus
KX185057	JF893452;MK644086;KY799582;DQ288927	KX348114;KX252772	21279	22247	3.84e-20	NS	3.14e-09	3.46e-09	2.33e-12	6.61e-16	NS	NS	6.01e-09	Avian	Avian	Avian	Gammacoronavirus	Igacovirus	Gammacoronavirus	Igacovirus	Gammacoronavirus	Igacovirus
KR231009;MK581202	KX185057	JF893452;MK644086;KY799582;DQ288927	21309	22247	1.78e-19	3.74e-22	NS	2.76e-06	3.92e-05	2.95e-24	NS	NS	3.33e-07	Avian	Avian	Avian	Gammacoronavirus	Igacovirus	Gammacoronavirus	Igacovirus	Gammacoronavirus	Igacovirus
DQ412043	GQ153543	KJ473814	21310	22509	2.05e-46	5.67e-21	2.15e-37	2.99e-12	2.43e-07	1.57e-18	NS	NS	6.01e-09	Bat	Bat	Bat	Betacoronavirus	Sarbecovirus	Betacoronavirus	Sarbecovirus	Betacoronavirus	Sarbecovirus
HQ850618;MK217372;MK581205;KY407556;KP118886;HQ848267;HM245924;KU361187;KY933090	JF893452;MK644086	JF732903;KX252785;KX252779;MN509587	21313	29600	2.85e-107	4.17e-162	1.62e-104	8.91e-50	8.78e-44	3.56e-48	NS	NS	1.5e-09	Avian	Avian	Avian	Gammacoronavirus	Igacovirus	Gammacoronavirus	Igacovirus	Gammacoronavirus	Igacovirus
DQ288927	KT852992;KR608272	MK581204;MK581203	21354	22247	6.45e-08	4.1e-11	2.28e-11	0.000788	NS	5.19e-10	NS	NS	NS	Avian	Avian	Avian	Gammacoronavirus	Igacovirus	Gammacoronavirus	Igacovirus	Gammacoronavirus	Igacovirus
KC881006	FJ588686;MK211378	KY417149	21357	21617	3.53e-17	1.4e-17	NS	0.000121	0.0435	4.26e-08	NS	NS	1.5e-09	Bat	Bat	Bat	Betacoronavirus	Sarbecovirus	Betacoronavirus	Sarbecovirus	Betacoronavirus	Sarbecovirus
MH181793	KX302866;KX219797;KX252772;KX236005	DQ288927	21378	23696	3.03e-158	2.53e-152	4.41e-117	1.12e-34	3.11e-35	3.48e-42	NS	NS	7.51e-09	Avian	Avian	Avian	Gammacoronavirus	Igacovirus	Gammacoronavirus	Igacovirus	Gammacoronavirus	Igacovirus
NC_010438	KJ473798	MN611518;KJ473797	21388	22786	1.85e-212	3.68e-201	8.2e-153	5.57e-40	2.41e-15	2.59e-50	NS	NS	1.05e-08	Bat	Bat	Bat	Alphacoronavirus	Minunacovirus	Alphacoronavirus	Minunacovirus	Alphacoronavirus	Minunacovirus
MK211374	JX993987	KY417150	21390	23157	2.7e-55	9.67e-44	NS	4.45e-18	8.25e-23	3.26e-10	NS	NS	4.51e-09	Bat	Bat	Bat	Betacoronavirus	Sarbecovirus	Betacoronavirus	Sarbecovirus	Betacoronavirus	Sarbecovirus
MF577027	MN065811	MF782686;KT941120;KR095279;KY007139;KY963963;KU558702;KX981440;LC063838	21450	22247	3.75e-43	NS	NS	0.000197	5.47e-07	NS	NS	NS	3e-08	Porcine	Bat	Porcine	Alphacoronavirus	Pedacovirus	Alphacoronavirus	Pedacovirus	Alphacoronavirus	Pedacovirus
MG197727	KP118892;MK581204;KP118887	KX434790;MK423876;JF732903;KU317090;KX185059;MH181793;MK581205;KX219796;KX219797;KX252772;KX275394;KX236007;KX252785;KX236001;KX252791;KX252782;KX302862;KX425847;KX236005;KX252778;KX302866;KX375808;KX185057;KX219791;KX348114;MG738155;KX272465;KY933090	21476	23267	6.01e-184	3.13e-175	1e-168	1.09e-34	2.04e-35	2.73e-64	NS	NS	9.01e-09	Avian	Avian	Avian	Gammacoronavirus	Igacovirus	Gammacoronavirus	Igacovirus	Gammacoronavirus	Igacovirus
MH687938;NC_009657;MH687941	MH687951;MH687962	MH687965;MH687966;MH687960	21481	25180	NS	5.95e-301	4.61e-138	1.68e-86	8.43e-10	1.99e-97	NS	NS	2.1e-08	Bat	Bat	Bat	Alphacoronavirus	Pedacovirus	Alphacoronavirus	Colacovirus	Alphacoronavirus	Setracovirus
KP790143;KP868572;MG517474	MN128087;KX266757;MN128088;MN128086	KX275394;MK423876;JF732903;KU317090;MH181793;KY407556;KX219796;KX236007;KX252785;KX252782;KX434790;KX302862;KX425847;KX236005;KX219791;KX640829;KT852992;KR608272;MG738155;KU361187;JF705860	21487	24002	2.04e-204	9.49e-196	2.04e-110	6.74e-38	5.14e-39	2.5e-47	NS	NS	6.01e-09	Avian	Avian	Avian	Gammacoronavirus	Igacovirus	Gammacoronavirus	Igacovirus	Gammacoronavirus	Igacovirus
KJ473799	NC_010438	KJ473798	21501	25372	2.41e-176	1.64e-300	1.85e-127	1.98e-79	2.54e-11	6.92e-52	NS	NS	1.5e-08	Bat	Bat	Bat	Alphacoronavirus	Minunacovirus	Alphacoronavirus	Minunacovirus	Alphacoronavirus	Minunacovirus
KX375808;KX185059;KX302866	KX236001	KM213963	21504	26171	3.63e-89	4.13e-83	1.25e-42	6.66e-31	2.36e-22	2.39e-50	NS	NS	1.5e-09	Avian	Avian	Avian	Gammacoronavirus	Igacovirus	Gammacoronavirus	Igacovirus	Gammacoronavirus	Igacovirus
EU526388	KY799582;MK644086;JF893452	KX219797	21513	23711	1.49e-66	2.56e-36	1.53e-28	1.56e-16	4.39e-19	1.77e-23	NS	NS	1.5e-09	Avian	Avian	Avian	Gammacoronavirus	Igacovirus	Gammacoronavirus	Igacovirus	Gammacoronavirus	Igacovirus
JF705860	KR608272;KX236007;KX348114;KT852992	MK644086;KY799582;JF893452	21513	22247	1.5e-36	1.03e-29	1.1e-25	5.87e-08	7.67e-10	2.46e-10	NS	NS	3e-09	Avian	Avian	Avian	Gammacoronavirus	Igacovirus	Gammacoronavirus	Igacovirus	Gammacoronavirus	Igacovirus
KJ473798	KY770850;NC_028811;KY770851	MN611518;KJ473797	21513	22790	1.47e-21	NS	NS	1.75e-35	6.17e-23	NS	NS	NS	NS	Bat	Bat	Bat	Alphacoronavirus	Minunacovirus	Alphacoronavirus	Rhinacovirus	Alphacoronavirus	Minunacovirus
JN856008	KP981644	KY063617;JQ404410;KY063618	21513	22247	4.5e-40	2.84e-77	2.57e-18	7.16e-24	4.47e-24	7.28e-49	NS	NS	3e-09	Canine	Canine	Canine	Alphacoronavirus	Tegacovirus	Alphacoronavirus	Tegacovirus	Alphacoronavirus	Tegacovirus
LC469308	MG021451	KJ473821	21513	22556	1.08e-19	NS	0.0022	2.28e-29	1.61e-15	NS	NS	NS	2.1e-08	Bat	Bat	Bat	Betacoronavirus	Merbecovirus	Betacoronavirus	Merbecovirus	Betacoronavirus	Merbecovirus
KC869678	NC_034440	MF598686;MG923481;MG923472;MG923471	21513	22257	9.26e-19	5.84e-28	2.63e-23	7.99e-09	0.00014	9.23e-19	NS	NS	2.5e-06	Fish	Fish	Camel	Betacoronavirus	Merbecovirus	Betacoronavirus	Merbecovirus	Betacoronavirus	Merbecovirus
KY938558;KJ473811	NC_014470	JX993987	21530	22575	0.023	NS	1.52e-10	1.93e-14	0.000178	NS	NS	NS	1.65e-08	Bat	Bat	Bat	Betacoronavirus	Sarbecovirus	Betacoronavirus	Sarbecovirus	Betacoronavirus	Sarbecovirus
NC_004718	KY352407	JX993987	21596	22582	NS	NS	NS	1.14e-10	3.68e-05	NS	NS	NS	NS	Human	Bat	Bat	Betacoronavirus	Sarbecovirus	Betacoronavirus	Sarbecovirus	Betacoronavirus	Sarbecovirus
KF569996	NC_014470	JX993987;KJ473814	21600	22345	NS	NS	NS	2.21e-06	0.00564	NS	NS	NS	2.78e-07	Bat	Bat	Bat	Betacoronavirus	Sarbecovirus	Betacoronavirus	Sarbecovirus	Betacoronavirus	Sarbecovirus
KY417150	NC_004718	KC881006	21613	22439	1.48e-50	2.62e-50	9.79e-37	2.24e-18	1.16e-20	1.74e-22	NS	NS	3e-09	Bat	Human	Bat	Betacoronavirus	Sarbecovirus	Betacoronavirus	Sarbecovirus	Betacoronavirus	Sarbecovirus
DQ071615	DQ412043;GQ153548;DQ022305	KC881006	21620	26441	1.61e-139	1.11e-67	4.4e-23	1.74e-38	6.67e-21	1.14e-16	NS	NS	9.01e-09	Bat	Bat	Bat	Betacoronavirus	Sarbecovirus	Betacoronavirus	Sarbecovirus	Betacoronavirus	Sarbecovirus
MK211378;KY417149;FJ588686	NC_004718	KY417150	21620	26152	2.83e-125	8.14e-120	3.49e-23	2.82e-46	1.15e-50	1.44e-53	NS	NS	3e-09	Bat	Human	Bat	Betacoronavirus	Sarbecovirus	Betacoronavirus	Sarbecovirus	Betacoronavirus	Sarbecovirus
KP886809	DQ412042	NC_004718	21623	24687	1.16e-170	6.11e-166	7.52e-54	5.4e-41	2.46e-24	1.74e-54	NS	NS	9.01e-09	Bat	Bat	Human	Betacoronavirus	Sarbecovirus	Betacoronavirus	Sarbecovirus	Betacoronavirus	Sarbecovirus
KY417145;KU973692	KJ473811;KY938558	KY417149;MK211378;FJ588686	21625	22598	1.49e-140	4.1e-132	3.34e-65	9.8e-21	2.12e-22	1.72e-31	NS	NS	1.2e-08	Bat	Bat	Bat	Betacoronavirus	Sarbecovirus	Betacoronavirus	Sarbecovirus	Betacoronavirus	Sarbecovirus
KJ473815	GQ153543;GQ153548;DQ022305	KF569996	21625	24152	2.01e-92	3.13e-91	9.13e-06	4.82e-28	2.09e-17	7.61e-34	NS	NS	3e-09	Bat	Bat	Bat	Betacoronavirus	Sarbecovirus	Betacoronavirus	Sarbecovirus	Betacoronavirus	Sarbecovirus
JX993988	GQ153548;GQ153543;DQ022305	KF569996	21625	23174	3.84e-59	2.42e-19	0.000906	3.34e-16	2.16e-07	0.000365	NS	NS	9.01e-09	Bat	Bat	Bat	Betacoronavirus	Sarbecovirus	Betacoronavirus	Sarbecovirus	Betacoronavirus	Sarbecovirus
DQ412042	KY417145;KU973692	KJ473811;KY938558	21632	22573	2.83e-147	2.34e-131	1.54e-71	5.59e-33	2.1e-32	2.83e-24	NS	NS	1.2e-08	Bat	Bat	Bat	Betacoronavirus	Sarbecovirus	Betacoronavirus	Sarbecovirus	Betacoronavirus	Sarbecovirus
MT121216	MG772934;MG772933	MN908947	21816	22391	9.19e-19	0.00184	8.28e-19	1.24e-07	2.49e-08	1.25e-11	NS	NS	1.5e-09	Pangolin	Bat	Human	Betacoronavirus	Sarbecovirus	Betacoronavirus	Sarbecovirus	Betacoronavirus	Sarbecovirus
MG772934;MG772933	MT040335	MN908947	21913	22455	5.3e-16	NS	1.77e-16	NS	NS	5.9e-07	NS	NS	NS	Bat	Pangolin	Human	Betacoronavirus	Sarbecovirus	Betacoronavirus	Sarbecovirus	Betacoronavirus	Sarbecovirus
MK217372;MK217375;MK217373;MN096598;KX252779;MF882923;KU361188	MN128086;MN128088;MN509589;MN517817;MN531556;MN509588	MN509587;JF732903;KU317090;KY407556;KX219796;KX252772;KX275394;KX236007;KX252785;KX252791;KX252782;KX434790;KX302862;KX425847;KX236005;KX252778;KX236004;KX219791;KX640829;KT852992;KR608272;MF924725;JF705860	21931	25216	6.68489790944007E-317	5.86e-300	NS	1.83e-60	1.15e-58	3.62e-84	NS	NS	4.51e-09	Avian	Avian	Avian	Gammacoronavirus	Igacovirus	Gammacoronavirus	Igacovirus	Gammacoronavirus	Igacovirus
MK211369	MH687951	MK211372;MN611521;MH687966;MH687965;MH687960	21931	25129	NS	6.19e-301	5.11e-178	3.08e-80	5.43e-09	1.51e-80	NS	NS	2.1e-08	Bat	Bat	Bat	Alphacoronavirus	Setracovirus	Alphacoronavirus	Colacovirus	Alphacoronavirus	Setracovirus
MH924835	MK423876;JF705860	KX219797	21931	22247	4.91e-44	5.7e-48	4.59e-13	4.17e-10	1.1e-11	4.89e-21	NS	NS	3e-09	Avian	Avian	Avian	Gammacoronavirus	Igacovirus	Gammacoronavirus	Igacovirus	Gammacoronavirus	Igacovirus
AF208066	AF208067;KP887098;AC_000192;MF618252;JX169866;JX169867;FJ647222;FJ647221	AF201929	22247	23560	NS	2.58e-300	9.49e-137	1.46e-70	1.3e-70	1.41e-90	NS	NS	9.01e-09	Murine	Murine	Murine	Betacoronavirus	Embecovirus	Betacoronavirus	Embecovirus	Betacoronavirus	Embecovirus
FJ647221	AC_000192;JX169867	KP887098;AF208067	22247	29600	8.48e-263	2.39e-250	NS	1.38e-62	1.24e-62	5.52e-33	NS	NS	6.01e-09	Murine	Murine	Murine	Betacoronavirus	Embecovirus	Betacoronavirus	Embecovirus	Betacoronavirus	Embecovirus
MH924835	MN128086;MN128088;MN509589;MN517817;MN509588	MN509587;MK423876;JF732903;KU317090;KX185059;MK581205;JQ088078;KX219796;KX219797;KX252772;KX275394;KX236007;KX252785;KX236001;KX252791;KX252782;KX434790;KX302862;KX425847;KX236005;KX252778;KX302866;KX375808;KX219791;KX348114;KT852992;KR608272;KT886454;KX272465;KY933090	22247	24783	1.06e-231	5.48e-258	NS	8.46e-09	1.17e-28	1.05e-80	NS	NS	7.51e-09	Avian	Avian	Avian	Gammacoronavirus	Igacovirus	Gammacoronavirus	Igacovirus	Gammacoronavirus	Igacovirus
MN509587	MN128086;MN128088;MN509589;MN517817;MN509588	JF732903;MK423876;KU317090;KX219796;KX275394;KX236007;KX252785;KX252782;KX434790;KX302862;KX425847;KX236005;KX252778;KX219791;KX640829;KT852992;KR608272;MG738155;KU361187;MN794188	22247	24327	6.22e-223	2.94e-215	NS	8.71e-40	4.55e-39	2.35e-50	NS	NS	9.01e-09	Avian	Avian	Avian	Gammacoronavirus	Igacovirus	Gammacoronavirus	Igacovirus	Gammacoronavirus	Igacovirus
KT852992;KR608272	DQ288927;MK644086;KY799582;JF893452	AY319651	22247	25201	9.12e-95	1.12e-118	3.87e-52	8.67e-31	4.54e-28	2.16e-37	NS	NS	7.51e-09	Avian	Avian	Avian	Gammacoronavirus	Igacovirus	Gammacoronavirus	Igacovirus	Gammacoronavirus	Igacovirus
KC119407;KP118894	KP118887;MK581204;KP118892	KX434790;JF732903;KU317090;KX185059;KX219796;KX219797;KX252772;KX275394;KX236007;KX252785;KX236001;KX252791;KX252782;KX302862;KX425847;KX236005;KX252778;KX302866;KX375808;KX219791;MN794188	22247	23795	3.6e-108	2.28e-107	2.31e-45	8.52e-26	7.47e-26	1.38e-31	NS	NS	7.51e-09	Avian	Avian	Avian	Gammacoronavirus	Igacovirus	Gammacoronavirus	Igacovirus	Gammacoronavirus	Igacovirus
MG233398;MK581208;MK581207	KY805846	KR231009	22247	25303	5.86e-102	1.11e-107	2.8e-55	1e-16	6.82e-18	2.16e-40	NS	NS	3e-09	Avian	Avian	Avian	Gammacoronavirus	Igacovirus	Gammacoronavirus	Igacovirus	Gammacoronavirus	Igacovirus
MF577027	MK472067	KX981440;MG334555;MF782686;KT941120;KR095279;KX839250;KX839248;KX839246;KP162057;KY007139;LT897799;KY963963;KX534205;LT906581;KU558702;LC063838;MN315264	22247	22790	2.03e-70	NS	2.68e-14	NS	NS	0.000288	NS	NS	NS	Porcine	Bat	Porcine	Alphacoronavirus	Pedacovirus	Alphacoronavirus	Pedacovirus	Alphacoronavirus	Pedacovirus
KM213963;AY319651	KX348114;KX219797	KX185057	22247	23267	9.05e-51	1.22e-46	1.93e-22	3.6e-18	2.23e-18	4.24e-44	NS	NS	1.5e-09	Avian	Avian	Avian	Gammacoronavirus	Igacovirus	Gammacoronavirus	Igacovirus	Gammacoronavirus	Igacovirus
NC_022103	MF577027	KY799179	22247	22247	3.78e-47	NS	2.3e-24	0.0116	1.01e-05	0.0346	NS	NS	1.35e-08	Bat	Porcine	Bat	Alphacoronavirus	Colacovirus	Alphacoronavirus	Pedacovirus	Alphacoronavirus	Colacovirus
MF577027	MK472067	LT906581;MF782686;KT941120;KR095279;KX839250;KX839248;KX839246;KP162057;KY007139;LT897799;KY963963;KX534205;KU558702;KX981440;LC063838;MN315264	22247	22247	3.07e-44	NS	4.71e-24	NS	NS	NS	NS	NS	NS	Porcine	Bat	Porcine	Alphacoronavirus	Pedacovirus	Alphacoronavirus	Pedacovirus	Alphacoronavirus	Pedacovirus
JF792616	AF201929	AC_000192;JX169866;JX169867	22247	23267	1.04e-42	8.26e-50	NS	0.0052	6.16e-06	1.2e-18	NS	NS	3e-09	Murine	Murine	Murine	Betacoronavirus	Embecovirus	Betacoronavirus	Embecovirus	Betacoronavirus	Embecovirus
JN856008	KF530123;FJ938062;FJ938055;FJ938053;JN183883;FJ938056;JN183882;HQ012371;HQ012370;GU553362;HQ392471;HQ392470;HQ012367;FJ938058;FJ938057;FJ938052;KY566209;KY292377;DQ848678;FJ938051;MN165107;KU215419;MG893511;KU215427;KX722530;EU186072;MH817484	KP849472	22247	22807	2.23e-38	3.46e-09	NS	0.00365	0.00161	2.29e-12	NS	NS	1.5e-08	Canine	Feline	Canine	Alphacoronavirus	Tegacovirus	Alphacoronavirus	Tegacovirus	Alphacoronavirus	Tegacovirus
NC_022103	MK720944	KY799179	22247	22247	8.19e-37	NS	6.98e-24	2.91e-09	0.0179	NS	NS	NS	3.91e-08	Bat	Bat	Bat	Alphacoronavirus	Colacovirus	Alphacoronavirus	Pedacovirus	Alphacoronavirus	Colacovirus
MF577027	MK472067	MN315264;MF782686;KT941120;KR095279;KX839250;KX839248;KX839246;KP162057;KY007139;LT897799;KY963963;KX534205;LT906581;KU558702;KX981440;LC063838	22247	22247	2.66e-34	NS	1.07e-17	0.0202	8.64e-05	NS	NS	NS	NS	Porcine	Bat	Porcine	Alphacoronavirus	Pedacovirus	Alphacoronavirus	Pedacovirus	Alphacoronavirus	Pedacovirus
AB551247	AF201929	FJ647223;KP887098;JF792616;JQ173883;AF208067;AC_000192;JX169866;JX169867;FJ647222	22247	22247	1.96e-33	1e-05	1.63e-08	1.29e-07	2.17e-11	1.09e-16	NS	NS	4.51e-09	Murine	Murine	Murine	Betacoronavirus	Embecovirus	Betacoronavirus	Embecovirus	Betacoronavirus	Embecovirus
LC215871	KX512809	KX512810	22247	22353	3.36e-29	1.89e-25	1.07e-11	2.58e-12	3.24e-13	3.81e-14	NS	NS	3e-09	Ferret	Ferret	Ferret	Alphacoronavirus	Minacovirus	Alphacoronavirus	Minacovirus	Alphacoronavirus	Minacovirus
NC_018871	NC_028814;KJ473810	JQ989269	22247	22247	0.000126	NS	NS	3.32e-28	2.9e-13	NS	NS	NS	1.35e-08	Bat	Bat	Bat	Alphacoronavirus	Decacovirus	Alphacoronavirus	Decacovirus	Alphacoronavirus	Decacovirus
KX499468	HQ392470;FJ938062;FJ938055;FJ938053;JN183883;FJ938056;JN183882;HQ012371;FJ938061;HQ012370;GU553362;HQ392471;HQ012367;FJ938057;FJ938052;KY566209;KY292377;KF530123;DQ848678;FJ938051;MN165107;KX722529;KU215419;MG893511;KU215427;EU186072;KP143507;MH817484	JN856008	22247	22247	4.22e-21	1.22e-22	2.26e-11	2.34e-09	3.4e-05	NS	NS	NS	1.65e-08	Porcine	Feline	Canine	Alphacoronavirus	Tegacovirus	Alphacoronavirus	Tegacovirus	Alphacoronavirus	Tegacovirus
MK581204	KP118887;KP118892	MK581203	22247	23256	1.35e-32	3.13e-39	7.16e-33	3.56e-14	1.39e-19	2.16e-30	NS	NS	3e-09	Avian	Avian	Avian	Gammacoronavirus	Igacovirus	Gammacoronavirus	Igacovirus	Gammacoronavirus	Igacovirus
FJ938055	FJ938062	FJ938052	22247	22247	1.03e-20	NS	NS	1.41e-05	1.04e-05	7.38e-08	NS	NS	3e-09	Feline	Feline	Feline	Alphacoronavirus	Tegacovirus	Alphacoronavirus	Tegacovirus	Alphacoronavirus	Tegacovirus
KY073745	NC_028833	KY073746	22247	22247	3.14e-22	NS	2.31e-05	NS	NS	NS	NS	NS	0.000188	Bat	Bat	Bat	Alphacoronavirus	Setracovirus	Alphacoronavirus	Decacovirus	Alphacoronavirus	Setracovirus
KF530123	MN165107	JN183882	22247	23267	NS	NS	NS	1.47e-19	2.27e-12	NS	NS	NS	NS	Feline	Feline	Feline	Alphacoronavirus	Tegacovirus	Alphacoronavirus	Tegacovirus	Alphacoronavirus	Tegacovirus
NC_016992	NC_011550	MH708124;MK330604;MK993519	22247	22247	1.51e-15	NS	NS	0.00114	0.013	NS	NS	NS	1.95e-08	Avian	Avian	Porcine	Deltacoronavirus	Buldecovirus	Deltacoronavirus	Buldecovirus	Deltacoronavirus	Buldecovirus
MN514966;MN514967	EF424623	KT368891	22247	22247	3.03e-14	1.93e-15	8.17e-11	8.88e-09	0.000101	7.98e-12	NS	NS	0.000217	Camel	Giraffe	Camel	Betacoronavirus	Embecovirus	Betacoronavirus	Embecovirus	Betacoronavirus	Embecovirus
JF951372	KX252772;KX219797;KX236007;KX348114	MK644086;KY799582;JF893452;DQ288927	22247	22247	6.31e-13	8.47e-08	7.93e-05	1.6e-09	3.85e-10	2.26e-16	NS	NS	8.06e-24	Avian	Avian	Avian	Gammacoronavirus	Igacovirus	Gammacoronavirus	Igacovirus	Gammacoronavirus	Igacovirus
FJ647222	KP887098;AF208067;MF618253	JX169867;AC_000192;JX169866	22257	25542	1.74e-245	3.44e-238	4.36e-28	1.75e-44	1.74e-44	6.61e-53	NS	NS	6.01e-09	Murine	Murine	Murine	Betacoronavirus	Embecovirus	Betacoronavirus	Embecovirus	Betacoronavirus	Embecovirus
MN611517	NC_005831	KT368894;NC_002645	22257	23267	3.97e-79	NS	2e-29	2.84e-08	3.08e-09	NS	NS	NS	3.15e-08	Bat	Human	Camel;Human	Alphacoronavirus	Duvinacovirus	Alphacoronavirus	Setracovirus	Alphacoronavirus	Duvinacovirus
NC_034440	MH002337;NC_009019;KU182965;EF065508	MG021452	22257	23775	2.21e-61	5.28e-28	5.58e-25	1.86e-09	8.22e-10	1.65e-23	NS	NS	9.01e-09	Fish	Bat	Bat	Betacoronavirus	Merbecovirus	Betacoronavirus	Merbecovirus	Betacoronavirus	Merbecovirus
KC869678	EF065508;NC_009019;MH002337	MG021452	22257	23828	3.21e-61	1.52e-27	7.52e-29	6.58e-16	8.67e-10	5.03e-24	NS	NS	9.01e-09	Fish	Bat	Bat	Betacoronavirus	Merbecovirus	Betacoronavirus	Merbecovirus	Betacoronavirus	Merbecovirus
NC_016993	MG812376	NC_011550	22257	23805	1.45e-51	3.72e-28	NS	1.36e-08	6.26e-10	1.08e-13	NS	NS	9.01e-09	Avian	Avian	Avian	Deltacoronavirus	Buldecovirus	Deltacoronavirus	Moordecovirus	Deltacoronavirus	Buldecovirus
KY073746	MG916904	KY073745	22257	22555	2.9e-34	NS	8.08e-07	NS	NS	NS	NS	NS	3.91e-08	Bat	Bat	Bat	Alphacoronavirus	Setracovirus	Alphacoronavirus	Decacovirus	Alphacoronavirus	Setracovirus
JQ173883	AF201929	AF208067;KP887098;MF618252;MF618253	22257	22372	3.37e-27	0.00365	8.29e-06	3.74e-15	5.25e-05	2e-18	NS	NS	6.01e-09	Murine	Murine	Murine	Betacoronavirus	Embecovirus	Betacoronavirus	Embecovirus	Betacoronavirus	Embecovirus
FJ647223	FJ647224	AC_000192;JX169866;JX169867	22257	22257	5.55e-22	3.9e-14	5.17e-10	1.98e-05	1.27e-06	1.45e-06	NS	NS	4.51e-09	Murine	Murine	Murine	Betacoronavirus	Embecovirus	Betacoronavirus	Embecovirus	Betacoronavirus	Embecovirus
KY073748	NC_005831	KT368894;NC_002645	22257	22544	6.33e-27	NS	NS	NS	NS	NS	NS	NS	0.00441	Avian	Human	Camel;Human	Alphacoronavirus	Duvinacovirus	Alphacoronavirus	Setracovirus	Alphacoronavirus	Duvinacovirus
HQ392470;HQ012367	FJ938058	GU553362;HQ012369	22257	23267	3.31e-13	1.61e-10	0.00128	0.000146	NS	1.32e-09	NS	NS	7.51e-09	Feline	Feline	Feline	Alphacoronavirus	Tegacovirus	Alphacoronavirus	Tegacovirus	Alphacoronavirus	Tegacovirus
KX219797	KX252772	KX236007	22257	24298	2.96e-06	2.63e-05	2.14e-07	5.1e-07	9.6e-07	NS	NS	NS	1.29e-07	Avian	Avian	Avian	Gammacoronavirus	Igacovirus	Gammacoronavirus	Igacovirus	Gammacoronavirus	Igacovirus
NC_022103	MK472067	KY799179	22353	22475	3.77e-14	NS	2.4e-07	NS	NS	NS	NS	NS	0.0072	Bat	Bat	Bat	Alphacoronavirus	Colacovirus	Alphacoronavirus	Pedacovirus	Alphacoronavirus	Colacovirus
JQ173883;AF208066;AF201929	AB551247;FJ647224	AC_000192;JX169866;JX169867	22375	24423	2.46e-60	4.76e-41	NS	2.22e-17	1.44e-15	6.14e-24	NS	NS	4.51e-09	Murine	Murine	Murine	Betacoronavirus	Embecovirus	Betacoronavirus	Embecovirus	Betacoronavirus	Embecovirus
FJ647223	AB551247;FJ647224	AC_000192;KP887098;MF618252;JX169866;JX169867	22397	24520	5.66e-71	1.47e-50	NS	3.97e-18	3.91e-22	2.76e-13	NS	NS	4.51e-09	Murine	Murine	Murine	Betacoronavirus	Embecovirus	Betacoronavirus	Embecovirus	Betacoronavirus	Embecovirus
KX512809	NC_030292	KX512810;LC119077	22399	23357	5.9e-46	3.82e-34	2.21e-07	4.84e-16	4.13e-21	1.47e-05	NS	NS	9.01e-09	Ferret	Ferret	Ferret	Alphacoronavirus	Minacovirus	Alphacoronavirus	Minacovirus	Alphacoronavirus	Minacovirus
MG812376	MK330604;MH708124;MK993519	MG812377	22423	23160	5.02e-33	NS	2.21e-09	1.63e-12	NS	0.0106	NS	NS	NS	Avian	Porcine	Avian	Deltacoronavirus	Moordecovirus	Deltacoronavirus	Buldecovirus	Deltacoronavirus	Buldecovirus
LC364345;MH532440	MK330604;MH708124;MK993519	MG812377	22429	23267	1.06e-14	2.66e-08	1.21e-06	9.28e-12	0.00106	1.82e-08	NS	NS	6.01e-09	Avian	Porcine	Avian	Deltacoronavirus	Buldecovirus	Deltacoronavirus	Buldecovirus	Deltacoronavirus	Buldecovirus
MG021451	NC_009019;KU182965;EF065508;MH002337	LC469308	22559	23267	6.54e-35	5.91e-12	7.44e-12	0.0125	0.00666	0.000529	NS	NS	1.95e-08	Bat	Bat	Bat	Betacoronavirus	Merbecovirus	Betacoronavirus	Merbecovirus	Betacoronavirus	Merbecovirus
MG772934;MG772933	KY938558;KJ473811	MT121216;MN908947	22566	23790	4.2e-50	4.2e-17	1.76e-15	1.06e-13	2.23e-05	2.31e-10	NS	NS	1.5e-08	Bat	Bat	Pangolin;Human	Betacoronavirus	Sarbecovirus	Betacoronavirus	Sarbecovirus	Betacoronavirus	Sarbecovirus
KJ473821	MG596802	LC469308	22596	22797	2.38e-12	NS	1.81e-12	6.51e-07	NS	NS	NS	NS	9.01e-09	Bat	Bat	Bat	Betacoronavirus	Merbecovirus	Betacoronavirus	Merbecovirus	Betacoronavirus	Merbecovirus
KC881006;KY417150;NC_004718	GQ153543;GQ153548;DQ022305	KU973692	22599	24108	1.78e-34	NS	0.0392	5.02e-09	9.87e-15	0.0364	NS	NS	6.01e-09	Bat;Human	Bat	Bat	Betacoronavirus	Sarbecovirus	Betacoronavirus	Sarbecovirus	Betacoronavirus	Sarbecovirus
KY417145	NC_004718	KY417150;KC881006	22605	25892	4.73e-18	1.49e-74	6e-12	2.26e-31	9.49e-30	2.95e-20	NS	NS	1.5e-09	Bat	Human	Bat	Betacoronavirus	Sarbecovirus	Betacoronavirus	Sarbecovirus	Betacoronavirus	Sarbecovirus
MN611518;KJ473797	KJ473798	NC_010438	22790	23116	6.77e-71	1.56e-39	NS	3.23e-12	7.63e-11	1.11e-12	NS	NS	6.01e-09	Bat	Bat	Bat	Alphacoronavirus	Minunacovirus	Alphacoronavirus	Minunacovirus	Alphacoronavirus	Minunacovirus
JN856008	DQ811787;KX499468;FJ755618;KY406735;KR270796;DQ811786	JQ404410;KP981644;JQ404409;KY063618;KY063617	22807	23816	5.96e-30	7.63e-77	2.32e-23	1.2e-21	2.31e-17	1.27e-31	NS	NS	4.51e-09	Canine	Porcine	Canine	Alphacoronavirus	Tegacovirus	Alphacoronavirus	Tegacovirus	Alphacoronavirus	Tegacovirus
LC469308	KX442564	KJ473821	22807	22943	1.02e-15	NS	NS	NS	NS	NS	NS	NS	1.95e-08	Bat	Bat	Bat	Betacoronavirus	Merbecovirus	Betacoronavirus	Merbecovirus	Betacoronavirus	Merbecovirus
NC_046955	NC_011550	KF530123;FJ938062;FJ938055;FJ938053;JN183883;FJ938056;JN183882;HQ012371;FJ938061;HQ012370;GU553362;HQ012369;HQ392471;HQ392470;HQ012367;FJ938058;FJ938057;FJ938052;KY566209;KY292377;DQ848678;FJ938051;MN165107;KX722529;KU215419;MG893511;KU215427;KX722530;EU186072;KP143507;MH817484	22836	24716	2.49e-30	NS	NS	4.4e-11	0.000434	2.64e-12	NS	NS	7.51e-09	Murine	Avian	Feline	Alphacoronavirus	Minacovirus	Deltacoronavirus	Buldecovirus	Alphacoronavirus	Tegacovirus
MN611522;MF094686;MF094685;NC_028824;NC_009988;MH615810	NC_016995	NC_028814;KJ473810	22857	25093	4.22e-90	1.75e-07	1.13e-26	9.5e-23	2.7e-07	1.84e-21	NS	NS	2.25e-08	Bat;Porcine	Avian	Bat	Alphacoronavirus	Rhinacovirus	Deltacoronavirus	Andecovirus	Alphacoronavirus	Decacovirus
KP849472	DQ848678;FJ938053;HQ392471;HQ392470;HQ012367;FJ938057;EU186072	JN856008	22857	23970	1.12e-55	4.57e-26	NS	2.31e-06	NS	1.11e-17	NS	NS	1.5e-08	Canine	Feline	Canine	Alphacoronavirus	Tegacovirus	Alphacoronavirus	Tegacovirus	Alphacoronavirus	Tegacovirus
LC364342	NC_022103	NC_016991	22857	23267	3.18e-22	NS	3.27e-12	NS	NS	1.56e-08	NS	NS	3.15e-08	Avian	Bat	Avian	Deltacoronavirus	Buldecovirus	Alphacoronavirus	Colacovirus	Deltacoronavirus	Buldecovirus
NC_005831	KY073747	KT368894;NC_002645	22857	23267	7.04e-22	NS	9.76e-05	1.91e-05	NS	NS	NS	NS	3e-08	Human	Avian	Camel;Human	Alphacoronavirus	Setracovirus	Alphacoronavirus	Duvinacovirus	Alphacoronavirus	Duvinacovirus
KY073746	KY073747	KY073745	22857	23119	1.41e-18	NS	1.98e-09	NS	NS	NS	NS	NS	1.2e-08	Bat	Avian	Bat	Alphacoronavirus	Setracovirus	Alphacoronavirus	Duvinacovirus	Alphacoronavirus	Setracovirus
MG916903	MK720946	MK211373	22857	23825	3.9e-18	NS	2.18e-08	0.0202	NS	3.22e-12	NS	NS	9.01e-09	Bat	Bat	Bat	Alphacoronavirus	Minunacovirus	Alphacoronavirus	Decacovirus	Alphacoronavirus	Decacovirus
MN908947	MT121216	MN996532	22870	23099	5.8e-14	0.000183	0.000148	0.00502	0.000684	NS	NS	NS	1.02e-11	Human	Pangolin	Bat	Betacoronavirus	Sarbecovirus	Betacoronavirus	Sarbecovirus	Betacoronavirus	Sarbecovirus
LC469308	MG596802	KJ473821	22989	23267	1.55e-25	NS	3.57e-25	NS	NS	NS	NS	NS	2.4e-08	Bat	Bat	Bat	Betacoronavirus	Merbecovirus	Betacoronavirus	Merbecovirus	Betacoronavirus	Merbecovirus
KJ473797;MN611518	KJ473799	NC_010438	23116	27844	3.07505303834243E-315	7.34e-296	1.94e-36	7.36e-59	1.62e-63	2.05e-28	NS	NS	1.35e-08	Bat	Bat	Bat	Alphacoronavirus	Minunacovirus	Alphacoronavirus	Minunacovirus	Alphacoronavirus	Minunacovirus
JF951372	JF893452;MK644086;KY799582	KX219797;KX252772;KX236007	23194	3099	1.34e-07	9.4e-08	NS	1.59e-09	4.83e-09	1.83e-16	NS	NS	3.36e-07	Avian	Avian	Avian	Gammacoronavirus	Igacovirus	Gammacoronavirus	Igacovirus	Gammacoronavirus	Igacovirus
FJ938055	FJ938062	FJ938052	23197	24033	2.41e-16	NS	NS	5.25e-08	9.17e-09	7.44e-10	NS	NS	3e-09	Feline	Feline	Feline	Alphacoronavirus	Tegacovirus	Alphacoronavirus	Tegacovirus	Alphacoronavirus	Tegacovirus
MF577027;MH687962;MH687960;MH687951;MH687939;MK472067;MG334555;MF782686;KT941120;KR095279;KX839250;KX839248;KX839246;KP162057;KY007139;LT897799;KY963963;KX534205;LT906581;KU558702;KX981440;LC063838;MN315264	NC_011550;MG812376;MH708124;MK993519	NC_032730	23256	25258	2.19e-46	NS	2.02e-21	1.36e-15	1.34e-17	3.11e-13	NS	NS	1.35e-08	Porcine;Bat	Avian;Porcine	Murine	Alphacoronavirus	Pedacovirus	Deltacoronavirus	Buldecovirus	Alphacoronavirus	Luchacovirus
MK581204;KP118892;KP118887;KR231009	MK581202	MK581203	23257	25303	5.06e-29	2.55e-24	2.96e-13	9.53e-13	4.89e-05	2.48e-19	NS	NS	4.51e-09	Avian	Avian	Avian	Gammacoronavirus	Igacovirus	Gammacoronavirus	Igacovirus	Gammacoronavirus	Igacovirus
NC_016996;NC_011549	NC_028814;KJ473810	NC_034972	23267	25240	1.17e-50	NS	1.19e-21	2.55e-13	2.3e-06	1.34e-16	NS	NS	1.35e-08	Avian	Bat	Murine	Deltacoronavirus	Moordecovirus	Alphacoronavirus	Decacovirus	Alphacoronavirus	Luchacovirus
NC_018871	NC_002645;KT368894	JQ989269;MN611523	23267	23748	2.54e-23	NS	NS	NS	NS	NS	NS	NS	1.65e-08	Bat	Human;Camel	Bat;Avian	Alphacoronavirus	Decacovirus	Alphacoronavirus	Duvinacovirus	Alphacoronavirus	Decacovirus
NC_005831	MN611517	NC_032107	23267	23924	5.2e-17	NS	NS	NS	0.00462	NS	NS	NS	NS	Human	Bat	Bat	Alphacoronavirus	Setracovirus	Alphacoronavirus	Duvinacovirus	Alphacoronavirus	Setracovirus
JF792616	AF201929	AF208067;KP887098;MF618252;MF618253	23300	24937	9.19e-42	6.08e-24	NS	7.97e-17	1.84e-09	4.39e-10	NS	NS	6.99e-05	Murine	Murine	Murine	Betacoronavirus	Embecovirus	Betacoronavirus	Embecovirus	Betacoronavirus	Embecovirus
NC_032730;NC_034972	KF530123;FJ938062;FJ938055;FJ938053;JN183883;FJ938056;JN183882;HQ012371;FJ938061;HQ012370;GU553362;HQ012369;HQ392471;HQ392470;HQ012367;FJ938058;FJ938057;FJ938052;KY566209;KY292377;DQ848678;FJ938051;MN165107;KX722529;KU215419;MG893511;KU215427;KX722530;EU186072;MH817484	MG812376;NC_016991;MG812378;MG812377;MH532440;LC364345;MH708124;MK330604;MK993519	23371	25190	5.47e-43	NS	NS	1.05e-12	2.7e-13	1.8e-19	NS	NS	1.5e-08	Murine	Feline	Avian;Porcine	Alphacoronavirus	Luchacovirus	Alphacoronavirus	Tegacovirus	Deltacoronavirus	Moordecovirus
LC119077;KX512810;LC215871	NC_030292	KX512809	23373	24711	9.06e-32	NS	5.97e-13	7.67e-13	2.99e-17	3.68e-11	NS	NS	9.01e-09	Ferret	Ferret	Ferret	Alphacoronavirus	Minacovirus	Alphacoronavirus	Minacovirus	Alphacoronavirus	Minacovirus
KY073746	NC_002645;KT368894	KY073745	23373	23793	1.95e-25	NS	0.000316	NS	NS	NS	NS	NS	3.46e-08	Bat	Human;Camel	Bat	Alphacoronavirus	Setracovirus	Alphacoronavirus	Duvinacovirus	Alphacoronavirus	Setracovirus
LC469308	KX442564;KX442565	KJ473821	23701	23916	8.15e-13	NS	9.62e-08	NS	NS	NS	NS	NS	1.97e-05	Bat	Bat	Bat	Betacoronavirus	Merbecovirus	Betacoronavirus	Merbecovirus	Betacoronavirus	Merbecovirus
AY319651	KX236001;KX219797;KX252772	EU526388	23711	25267	3.16e-79	2.4e-67	7.21e-38	1.77e-16	9.76e-17	1.26e-34	NS	NS	6.01e-09	Avian	Avian	Avian	Gammacoronavirus	Igacovirus	Gammacoronavirus	Igacovirus	Gammacoronavirus	Igacovirus
KX236001;KX266757;MN128088;MN128086;MN128087;MN509589;MN517817;MN509588	KX252778;KX219797;KX252772;KX236007;KP868572;KP790143;MG517474	MK581203;MK581202	23711	24202	2.81e-07	5.04e-25	3.68e-29	1.28e-10	3.96e-09	6.6e-21	NS	NS	0.011	Avian	Avian	Avian	Gammacoronavirus	Igacovirus	Gammacoronavirus	Igacovirus	Gammacoronavirus	Igacovirus
EU526388	KX219797	KX348114	23712	25272	4.56e-31	3e-45	7.06e-16	1.08e-05	2.22e-06	2.27e-18	NS	NS	NS	Avian	Avian	Avian	Gammacoronavirus	Igacovirus	Gammacoronavirus	Igacovirus	Gammacoronavirus	Igacovirus
MH708124;MG812378;MG812376;MG812377;MH532440;LC364345;NC_016994;MK330604;MK993519	KF530123;FJ938062;FJ938055;FJ938053;JN183883;FJ938056;JN183882;HQ012371;FJ938061;HQ012370;GU553362;HQ012369;HQ392471;HQ392470;HQ012367;FJ938058;FJ938057;FJ938052;KY566209;KY292377;DQ848678;FJ938051;MN165107;KX722529;KU215419;MG893511;KU215427;KX722530;EU186072;KP143507;MH817484	MG021451;MG021452	23727	25254	1.16e-36	8.59e-05	NS	4.75e-10	6.38e-07	5.76e-25	NS	NS	4.51e-09	Porcine;Avian	Feline	Bat	Deltacoronavirus	Buldecovirus	Alphacoronavirus	Tegacovirus	Betacoronavirus	Merbecovirus
NC_016995	NC_028811;KY770851;KY770850	NC_034972	23787	25219	2.87e-43	NS	NS	2.77e-13	1.02e-15	1.72e-20	NS	NS	1.65e-08	Avian	Bat	Murine	Deltacoronavirus	Andecovirus	Alphacoronavirus	Pedacovirus	Alphacoronavirus	Luchacovirus
MH181793;MK644086;KY799582;KX348114;JF893452;JF705860;DQ288927	KC119407;KP118894	MK581202;MK581203	23795	25489	1.58e-32	1.55e-38	9.45e-23	1.87e-17	6.52e-17	7.38e-33	NS	NS	1.5e-09	Avian	Avian	Avian	Gammacoronavirus	Igacovirus	Gammacoronavirus	Igacovirus	Gammacoronavirus	Igacovirus
LC364342;NC_016991	MK211373;MK720946	NC_034440;MG021452;KX442564;KX442565;LC469308;MG923472;KJ473821	23809	25222	1.56e-34	1.22e-05	3.38e-08	2.41e-10	1.61e-09	9.45e-25	NS	NS	4.51e-09	Avian	Bat	Fish;Bat;Camel	Deltacoronavirus	Buldecovirus	Alphacoronavirus	Decacovirus	Betacoronavirus	Merbecovirus
JN856008;KY063618	NC_023760;HM245926;MF113046	FJ938058;FJ938062;FJ938053;JN183883;FJ938056;JN183882;HQ012371;HQ012369;HQ392470;HQ012367;FJ938052;KY566209;KY292377;KF530123;DQ848678;FJ938051;MG893511;KX722530;KP143507;MH817484	23837	24272	1.32e-14	NS	NS	0.00386	6.08e-05	NS	NS	NS	NS	Canine	Mink	Feline	Alphacoronavirus	Tegacovirus	Alphacoronavirus	Minacovirus	Alphacoronavirus	Tegacovirus
KJ473810;MN611523;NC_028814	LC364342	KC869678;NC_009020;MG021452;MG021451;MG596802;KX442564;LC469308;KU182965;EF065511;MF598686;MG923481;MG923472;MG923471;MN611520;NC_034440;MK679660;MK907287;NC_022643;NC_039207;MH002342;MH002340;KJ473821	23851	25266	2.93e-38	0.000138	3.28e-10	1.2e-11	2.35e-13	1.13e-09	NS	NS	6.01e-09	Bat;Avian	Avian	Fish;Bat;Camel;Hedgehog	Alphacoronavirus	Minunacovirus	Deltacoronavirus	Buldecovirus	Betacoronavirus	Merbecovirus
MG738155	KP118894;MH181793;MK644086;KX236007;KY799582;KP868572;KC119407;JF893452;JF705860;DQ288927	MK581203;MK581202	23869	25170	5.88e-21	5e-39	5.48e-37	1.32e-10	0.00689	1.34e-26	NS	NS	NS	Avian	Avian	Avian	Gammacoronavirus	Igacovirus	Gammacoronavirus	Igacovirus	Gammacoronavirus	Igacovirus
MK423876	MG738155	KC008600	23872	25489	1.67e-57	1.71e-56	6.4e-30	1.79e-17	5.45e-15	1.13e-32	NS	NS	NS	Avian	Avian	Avian	Gammacoronavirus	Igacovirus	Gammacoronavirus	Igacovirus	Gammacoronavirus	Igacovirus
KY073745	MN611525	KY073746	23890	24043	8.78e-15	NS	1.14e-11	NS	NS	NS	NS	NS	1.07e-07	Bat	Avian	Bat	Alphacoronavirus	Setracovirus	Alphacoronavirus	Decacovirus	Alphacoronavirus	Setracovirus
KT368894;KY073748;KY073747;MN611517;NC_002645	MG812376;MH532440	NC_032730;NC_034972	23924	25192	6.21e-47	1.06e-06	1.31e-24	2.65e-12	2.16e-12	3.49e-17	NS	NS	1.5e-08	Camel;Avian;Bat;Human	Avian	Murine	Alphacoronavirus	Duvinacovirus	Deltacoronavirus	Moordecovirus	Alphacoronavirus	Luchacovirus
KY805846	KX236001;KX219797;KX252772;KX252778;KX185057;KC119407;KP118894;EU526388	FJ904714	23987	25134	3.49e-63	4.63e-74	6.68e-74	3.23e-21	2.65e-14	2.95e-26	NS	NS	1.5e-09	Avian	Avian	Avian	Gammacoronavirus	Igacovirus	Gammacoronavirus	Igacovirus	Gammacoronavirus	Igacovirus
NC_011550;NC_011547	NC_010438;KJ473798	NC_039207;MK679660;MK907287;NC_022643	24012	25253	1.03e-25	NS	NS	1.55e-08	3.28e-05	9.27e-11	NS	NS	4.51e-09	Avian	Bat	Hedgehog	Deltacoronavirus	Buldecovirus	Alphacoronavirus	Minunacovirus	Betacoronavirus	Merbecovirus
NC_016993	KX512809;NC_030292	NC_032730;NC_034972	24037	25241	5.87e-45	0.0018	1.99e-16	1.58e-10	0.0027	2.63e-16	NS	NS	NS	Avian	Ferret	Murine	Deltacoronavirus	Buldecovirus	Alphacoronavirus	Minacovirus	Alphacoronavirus	Luchacovirus
KC008600	KC119407;KP868572;KP118894;KP790143;MG517474	JF705860	24112	25412	2.08e-30	6.78e-43	1.78e-37	1.07e-15	2.33e-15	3.37e-25	NS	NS	2.19e-07	Avian	Avian	Avian	Gammacoronavirus	Igacovirus	Gammacoronavirus	Igacovirus	Gammacoronavirus	Igacovirus
KJ473821	MG021452	LC469308	24288	24673	7.89e-18	NS	1.58e-10	NS	NS	NS	NS	NS	8.71e-08	Bat	Bat	Bat	Betacoronavirus	Merbecovirus	Betacoronavirus	Merbecovirus	Betacoronavirus	Merbecovirus
KX219797;JF732903;KU317090;KY620116;KX219796;KX252772;KX275394;KJ435283;KX236007;KX252785;KX236001;KX252782;KX434790;KX302862;KX425847;KX236005;KX219791;KX640829;EU526388;MG197727;MN509587;MN794188	KY799582;MH181793;MK644086;JF893452;DQ288927	KP868572;KP790143;MG517474	24312	25768	9.48e-35	3.51e-21	6.48e-15	6.4e-07	4.81e-08	7.51e-13	NS	NS	1.5e-09	Avian	Avian	Avian	Gammacoronavirus	Igacovirus	Gammacoronavirus	Igacovirus	Gammacoronavirus	Igacovirus
KX348114	KY799582;MH181793;MK644086;JF893452;DQ288927	KP868572;KP118894;MG517474	24316	25789	7.31e-36	0.00939	NS	0.000141	9.36e-10	1.65e-06	NS	NS	4.51e-09	Avian	Avian	Avian	Gammacoronavirus	Igacovirus	Gammacoronavirus	Igacovirus	Gammacoronavirus	Igacovirus
KM213963	JF705860;MH181793;MK644086;JF893452	KP868572;KC119407;KP118894;KP790143;MG517474	24318	25426	1.42e-35	1.22e-38	7.05e-28	1.54e-11	2.34e-10	6.23e-33	NS	NS	3e-09	Avian	Avian	Avian	Gammacoronavirus	Igacovirus	Gammacoronavirus	Igacovirus	Gammacoronavirus	Igacovirus
KY063617;JQ404410;GQ477367;KP981644;JN856008;JQ404409;KY063618;KX499468;FJ755618;KY406735;KR270796;DQ811786;DQ811787	KX512809	KP849472	24346	25023	2.61e-53	NS	2.81e-19	9.7e-28	3.17e-10	0.000221	NS	NS	NS	Canine;Porcine	Ferret	Canine	Alphacoronavirus	Tegacovirus	Alphacoronavirus	Minacovirus	Alphacoronavirus	Tegacovirus
KY073746	KJ473798;NC_010438	KY073745	24364	24680	8.58e-32	NS	1.97e-18	NS	NS	NS	NS	NS	3.76e-08	Bat	Bat	Bat	Alphacoronavirus	Setracovirus	Alphacoronavirus	Minunacovirus	Alphacoronavirus	Setracovirus
EF424623;KT368891;AF220295	JN874560;JN874562	MN514967;MN514966	24650	25662	1.38e-29	NS	5.6e-09	0.013	NS	0.00522	NS	NS	7.51e-09	Giraffe;Camel;Cow	Rabbit	Camel	Betacoronavirus	Embecovirus	Betacoronavirus	Embecovirus	Betacoronavirus	Embecovirus
MN128087	MH878976	MN128086;KX266757;MN128088;MN509589;MN517817;MN509588	24724	25489	1.55e-59	2.42e-48	NS	3.91e-17	1.43e-17	8.35e-14	NS	NS	1.05e-08	Avian	Avian	Avian	Gammacoronavirus	Igacovirus	Gammacoronavirus	Igacovirus	Gammacoronavirus	Igacovirus
NC_030292	KX512809	LC119077	24742	25226	2.22e-23	4.42e-07	1.5e-18	0.000748	1.07e-05	4.59e-06	NS	NS	9.01e-09	Ferret	Ferret	Ferret	Alphacoronavirus	Minacovirus	Alphacoronavirus	Minacovirus	Alphacoronavirus	Minacovirus
MH924835;KX252772;KX252778	DQ288927;MH181793;MK644086;KY799582;JF893452;JF705860	MG517474;KP868572;KC119407;KP118894;KP790143	24784	25489	5.17e-67	2.27e-05	8.78e-69	0.00567	NS	1.42e-23	NS	NS	1.5e-09	Avian	Avian	Avian	Gammacoronavirus	Igacovirus	Gammacoronavirus	Igacovirus	Gammacoronavirus	Igacovirus
JX993988	MK211374	KF569996	24958	26540	3.33e-28	5.92e-19	0.00648	3.9e-08	5.14e-08	2.77e-15	NS	NS	3e-09	Bat	Bat	Bat	Betacoronavirus	Sarbecovirus	Betacoronavirus	Sarbecovirus	Betacoronavirus	Sarbecovirus
KY073745	FJ755618;JQ404410;GQ477367;KP981644;JN856008;KY063618;KY063617;KX499468;KY406735;KR270796;DQ811786;DQ811787	KY073746	25034	25136	2.05e-22	NS	2.18e-07	NS	NS	NS	NS	NS	NS	Bat	Porcine;Canine	Bat	Alphacoronavirus	Setracovirus	Alphacoronavirus	Tegacovirus	Alphacoronavirus	Setracovirus
KP886809	DQ412042;KY938558;KJ473811	NC_004718;KC881006;KY417150	25096	26071	1.14e-53	5.86e-47	4.35e-50	7e-06	2.98e-10	8.59e-06	NS	NS	9.01e-09	Bat	Bat	Human;Bat	Betacoronavirus	Sarbecovirus	Betacoronavirus	Sarbecovirus	Betacoronavirus	Sarbecovirus
MN611521	MH687939;MK211369;MH687962;MH687951	MH687966	25148	26421	9.42e-141	3.02e-113	6.57e-134	3.32e-20	4.3e-21	1.77e-06	NS	NS	2.7e-08	Bat	Bat	Bat	Alphacoronavirus	Setracovirus	Alphacoronavirus	Setracovirus	Alphacoronavirus	Pedacovirus
KU361188;MK217375;MK217373;MN096598;KX252779;MF882923	KT852992;KR608272	KX236007	25217	26171	1.48e-49	1.77e-44	2.37e-50	4.04e-16	2.62e-19	4.94e-24	NS	NS	2.83e-17	Avian	Avian	Avian	Gammacoronavirus	Igacovirus	Gammacoronavirus	Igacovirus	Gammacoronavirus	Igacovirus
MH687965;MH687960;MH687938	MH687939	MH687945;NC_009657;MK211372;MH687967;MH687941	25259	26346	1.43e-26	NS	1.03e-05	5.09e-06	0.0267	NS	NS	NS	2.1e-08	Bat	Bat	Bat	Alphacoronavirus	Setracovirus	Alphacoronavirus	Setracovirus	Alphacoronavirus	Pedacovirus
KT368894	MN611517	NC_002645	25266	26960	2.41e-08	NS	0.0153	1.35e-11	7.47e-05	NS	NS	NS	6.01e-09	Camel	Bat	Human	Alphacoronavirus	Duvinacovirus	Alphacoronavirus	Duvinacovirus	Alphacoronavirus	Duvinacovirus
MN611522	NC_028824	MF094685;NC_009988	25283	26631	2.33e-24	NS	9.69e-10	NS	NS	1.41e-22	NS	NS	4.51e-09	Bat	Bat	Bat	Alphacoronavirus	Rhinacovirus	Alphacoronavirus	Rhinacovirus	Alphacoronavirus	Rhinacovirus
KX272465;KX185057;KP662631	MK581206	KP118887;KP118892	25303	25768	1.01e-18	1.58e-17	1.1e-16	4.71e-07	8.13e-05	2.61e-13	NS	NS	NS	Avian	Avian	Avian	Gammacoronavirus	Igacovirus	Gammacoronavirus	Igacovirus	Gammacoronavirus	Igacovirus
MK581206	KP118887;KP118892	MK581208;MK581207	25303	25768	3e-13	7.05e-16	5.78e-19	0.00058	0.02	NS	NS	NS	0.00667	Avian	Avian	Avian	Gammacoronavirus	Igacovirus	Gammacoronavirus	Igacovirus	Gammacoronavirus	Igacovirus
LC215871;KX512810	NC_030292	LC119077	25353	27844	4.34e-62	NS	8e-18	3.91e-20	0.0106	NS	NS	NS	1.05e-08	Ferret	Ferret	Ferret	Alphacoronavirus	Minacovirus	Alphacoronavirus	Minacovirus	Alphacoronavirus	Minacovirus
KJ473815	GQ153543;GQ153548;DQ022305	KC881006;KY417150;NC_004718	25363	26533	3.04e-37	2.34e-36	2.07e-33	1.4e-05	3.8e-07	8.7e-13	NS	NS	NS	Bat	Bat	Bat;Human	Betacoronavirus	Sarbecovirus	Betacoronavirus	Sarbecovirus	Betacoronavirus	Sarbecovirus
KU973692	KF569996	NC_004718;KC881006;KY417150	25370	25763	1.2e-16	1.56e-07	0.0066	0.000539	0.00206	4.76e-05	NS	NS	3e-09	Bat	Bat	Human;Bat	Betacoronavirus	Sarbecovirus	Betacoronavirus	Sarbecovirus	Betacoronavirus	Sarbecovirus
KF411040	FJ904713;GQ427173;GQ427175;EU022526;EU022525;KU900741;GQ504723;KP780179;KC506155;GQ504720;GU393334;GU393333;MK878536;MN566147	KP790143;KX219797;KX252772;KX640829;KP118894	25489	28536	1.65e-79	1.13e-127	6.2e-80	1.21e-20	2.31e-31	8.19e-55	NS	NS	4.51e-09	Avian	Avian	Avian	Gammacoronavirus	Igacovirus	Gammacoronavirus	Igacovirus	Gammacoronavirus	Igacovirus
KX364296	AY641576;FJ904722;MK937832;JF274479;KR902510	KX275394;JF732903;KY620116;KX219796;KX252785;KX252782;KX434790;KX302862;KX425847;KP868572;KX640829;KP790143;MG197727;MN509587;MN794188	25489	26879	5.16e-120	1.4e-117	1.71e-120	7.8e-23	5.65e-23	5.84e-35	NS	NS	6.01e-09	Avian	Avian	Avian	Gammacoronavirus	Igacovirus	Gammacoronavirus	Igacovirus	Gammacoronavirus	Igacovirus
MH687966	MK211369;NC_009657;MK211372	MH687945	25489	28506	9.62e-56	2.04e-59	1.3e-55	2.39e-14	2.81e-10	4.07e-21	NS	NS	NS	Bat	Bat	Bat	Alphacoronavirus	Pedacovirus	Alphacoronavirus	Setracovirus	Alphacoronavirus	Pedacovirus
MG738154;MG738155	MG197727;KU317090;KY620116;KX219796;KX275394;KX434790;KX425847;KX219791;MG738155;MN794188	GU393333;KU900741;FJ904713;KP780179;KP868573;KC506155;FJ904715;GQ504720;GU393337;MF421320;MF421319;JQ977697;MN512437;MN512436;MN512434;MK878536;MN599049;MN566147;LN610099;KR822424	25489	25877	7.74e-49	1.59e-36	6.13e-25	4.82e-11	1.06e-11	1.59e-18	NS	NS	4.51e-09	Avian	Avian	Avian	Gammacoronavirus	Igacovirus	Gammacoronavirus	Igacovirus	Gammacoronavirus	Igacovirus
FJ888351;GQ504725;KJ425503	JF274479;KR902510;AY641576	MG913342;KY626044	25489	26738	7.62e-42	4.46e-36	6.14e-36	2.9e-09	5.86e-09	6.63e-18	NS	NS	4.51e-09	Avian	Avian	Avian	Gammacoronavirus	Igacovirus	Gammacoronavirus	Igacovirus	Gammacoronavirus	Igacovirus
GQ427174	GQ427176;GQ427173	GQ427173;GQ427176	25489	26802	6.18e-41	1.88e-36	7.57e-42	2.15e-13	1.53e-11	5.69e-25	NS	NS	1.5e-09	Avian	Avian	Avian	Gammacoronavirus	Igacovirus	Gammacoronavirus	Igacovirus	Gammacoronavirus	Igacovirus
KP118894;KC119407;KP790143;MG517474	KC008600	MH924835	25489	26171	9.4e-33	3.12e-06	3.94e-17	6.92e-08	2.13e-09	5.32e-12	NS	NS	1.5e-09	Avian	Avian	Avian	Gammacoronavirus	Igacovirus	Gammacoronavirus	Igacovirus	Gammacoronavirus	Igacovirus
KC008600	KM213963	KX185057	25489	26738	3.09e-25	1.7e-11	4.04e-07	4.27e-05	4.29e-07	0.000137	NS	NS	7.51e-09	Avian	Avian	Avian	Gammacoronavirus	Igacovirus	Gammacoronavirus	Igacovirus	Gammacoronavirus	Igacovirus
MK423876	GQ504720;GQ427173;GQ427176;GQ427175;EU022525;FJ904713;GQ504722;MK581203;KP780179;KP868573;KC506155;FJ904715;GU393337;GU393334;GU393333;GU393332;MF421320;MF421319;MN512437;MN512436;MN512434;MK878536;MN599049;MN566147	KY799582;MH181793;MK644086;JF893452;DQ288927	25489	25768	3.53e-16	3.72e-24	2.27e-26	3.63e-05	0.000309	1.31e-16	NS	NS	NS	Avian	Avian	Avian	Gammacoronavirus	Igacovirus	Gammacoronavirus	Igacovirus	Gammacoronavirus	Igacovirus
KP868572	JF705860;KY799582	KX252778	25489	25768	1.77e-14	9.02e-12	3.33e-13	5.41e-05	2.24e-06	2.18e-12	NS	NS	1.5e-09	Avian	Avian	Avian	Gammacoronavirus	Igacovirus	Gammacoronavirus	Igacovirus	Gammacoronavirus	Igacovirus
GU393332	FJ904713;EU022526;KC506155;GQ504720;GU393333;MK878536;MN566147	MG913342;KY626044	25489	25866	2.04e-11	2.43e-14	1.28e-13	2.02e-05	NS	1.72e-09	NS	NS	1.5e-09	Avian	Avian	Avian	Gammacoronavirus	Igacovirus	Gammacoronavirus	Igacovirus	Gammacoronavirus	Igacovirus
FJ904714	EU022526	FJ904713;KC506155;GU393333;MK878536	25489	27013	1.63e-11	9e-06	NS	4.68e-10	2.09e-09	0.00411	NS	NS	1.5e-09	Avian	Avian	Avian	Gammacoronavirus	Igacovirus	Gammacoronavirus	Igacovirus	Gammacoronavirus	Igacovirus
GQ504723	KR902510;FJ904722;MK937832;JF274479;AY641576	MN566147;GQ427176;GQ427175;EU022526;FJ904713;KP868573;KC506155;GQ504720;GU393337;GU393334;GU393333;MK878536;MN599049	25540	27385	3.51e-62	2.96e-63	7.68e-67	3.95e-15	3.65e-15	1.23e-17	NS	NS	3e-09	Avian	Avian	Avian	Gammacoronavirus	Igacovirus	Gammacoronavirus	Igacovirus	Gammacoronavirus	Igacovirus
MH021175	KR231009	GU393334;GU393337	25768	26955	1.1e-12	2.35e-13	6.34e-09	6.39e-05	2.02e-05	4.68e-05	NS	NS	0.0013	Avian	Avian	Avian	Gammacoronavirus	Igacovirus	Gammacoronavirus	Igacovirus	Gammacoronavirus	Igacovirus
JX993987;DQ412043;GQ153543;GQ153548;DQ022305;KJ473814	KY417150;KC881006;NC_004718	DQ412042;KY938558;KJ473811	25777	27289	4.46e-21	1.62e-05	1.2e-08	3.19e-06	1.5e-05	8.38e-08	NS	NS	4.51e-09	Bat	Bat;Human	Bat	Betacoronavirus	Sarbecovirus	Betacoronavirus	Sarbecovirus	Betacoronavirus	Sarbecovirus
MN512434;MN512437;MN512436	KR902510;FJ904722;MK937832;JF274479;AY641576	KC506155;GQ427175;EU022526;FJ904713;KP868573;GQ504720;GU393333;MN566147	25810	27028	1.51e-39	2.84e-32	9.13e-40	1.64e-06	9.06e-08	1e-15	NS	NS	3e-09	Avian	Avian	Avian	Gammacoronavirus	Igacovirus	Gammacoronavirus	Igacovirus	Gammacoronavirus	Igacovirus
KP780179;MF421320;MF421319	MH878976	MK878536;EU022526	25846	27385	5.57e-20	9.03e-18	7.15e-20	3.96e-06	0.00713	2.79e-11	NS	NS	4.28e-05	Avian	Avian	Avian	Gammacoronavirus	Igacovirus	Gammacoronavirus	Igacovirus	Gammacoronavirus	Igacovirus
KX236001;KU900741;KX252772;KX252791;KX252782;KX252778;EU526388;JQ977697;MF924725;KT886454;KP662631;KX272465	GQ504725;GQ427174;FJ888351;MK581201;KJ425503;GU393332	MF421319;KP780179;MH878976;MF421320	26031	27471	1.91e-43	3.14e-52	1.85e-45	4.42e-15	1.08e-14	2.47e-27	NS	NS	3e-09	Avian	Avian	Avian	Gammacoronavirus	Igacovirus	Gammacoronavirus	Igacovirus	Gammacoronavirus	Igacovirus
KT852992;MK423876;JF732903;KU317090;MK217375;KY620116;KX219796;KX219797;KX275394;KJ435283;KX236007;KX252785;KX434790;KX302862;KX425847;KX219791;KX640829;KP790143;KR608272;MG233398;MG738155;MG738154;MG517474;MG197727;MN509587;MN794188	DQ288927;MH181793;MK644086;KY799582;JF893452	AY319651	26172	28054	3.74e-71	1.18e-68	5.58e-62	4e-10	1.74e-17	9.3e-29	NS	NS	1.5e-09	Avian	Avian	Avian	Gammacoronavirus	Igacovirus	Gammacoronavirus	Igacovirus	Gammacoronavirus	Igacovirus
KC119407;KP118894	JF893452;MH181793;MK644086;KY799582;DQ288927	MF882923;MK217373;MN096598	26172	27471	6.92e-41	2.7e-26	3.14e-16	5.68e-13	0.00314	1.63e-12	NS	NS	4.51e-09	Avian	Avian	Avian	Gammacoronavirus	Igacovirus	Gammacoronavirus	Igacovirus	Gammacoronavirus	Igacovirus
KP868572	JF893452;MK644086;KY799582;DQ288927	MF882923;MK217373;MN096598;KU361188	26172	26752	9.84e-25	7.23e-20	1.97e-11	1.4e-05	0.00815	6.14e-12	NS	NS	0.000109	Avian	Avian	Avian	Gammacoronavirus	Igacovirus	Gammacoronavirus	Igacovirus	Gammacoronavirus	Igacovirus
KX236005;MH924835	MF882923;MK217373;MN096598	KU361188	26172	26925	1.33e-21	2.09e-20	1.03e-15	0.000319	3.27e-09	2.37e-15	NS	NS	1.96e-11	Avian	Avian	Avian	Gammacoronavirus	Igacovirus	Gammacoronavirus	Igacovirus	Gammacoronavirus	Igacovirus
KX252779	KX185057	KX375808;KX185059	26172	26861	3.01e-11	NS	1.88e-11	9.84e-06	0.00293	NS	NS	NS	NS	Avian	Avian	Avian	Gammacoronavirus	Igacovirus	Gammacoronavirus	Igacovirus	Gammacoronavirus	Igacovirus
MK217373;MN096598;MF882923;KU361188	KX375808;KX185059	KX185057	26172	26745	3.92e-08	1.41e-08	1.95e-08	2.6e-05	0.000162	9.4e-12	NS	NS	NS	Avian	Avian	Avian	Gammacoronavirus	Igacovirus	Gammacoronavirus	Igacovirus	Gammacoronavirus	Igacovirus
JN634064	JQ404410;GQ477367;KP981644;JN856008;JQ404409;KY063618;KY063617;NC_028806;KX499468;FJ755618;KY406735;KR270796;DQ811786;DQ811787	FJ938062;JQ408981;FJ938055;FJ938053;JN183883;FJ938056;JN183882;HQ012371;FJ938061;HQ012370;GU553362;HQ012369;HQ392471;HQ392470;HQ012367;FJ938058;FJ938052;KY566209;KY292377;DQ010921;KF530123;DQ848678;JQ408980;FJ938051;KX722529;KU215419;MG893511;KU215427;KX722530;EU186072;KP143507;MH817484	26193	26738	1.41e-50	8.53e-50	1.34e-43	1.02e-11	4.45e-06	5.86e-20	NS	NS	NS	Feline	Canine;Porcine	Feline	Alphacoronavirus	Tegacovirus	Alphacoronavirus	Tegacovirus	Alphacoronavirus	Tegacovirus
NC_016992	MG812376;MG812378;MG812377	MK330604;MK993519	26334	27844	4.97e-16	NS	1.65e-05	8.65e-07	2.76e-07	NS	NS	NS	0.00421	Avian	Avian	Porcine	Deltacoronavirus	Buldecovirus	Deltacoronavirus	Moordecovirus	Deltacoronavirus	Buldecovirus
MH687970	MH687971;NC_026011;MH687977;MH687969	MH687968	26421	26934	2.32e-59	1.13e-57	1.84e-38	2.29e-09	2.19e-09	4.88e-13	NS	NS	3.3e-08	Murine	Murine	Murine	Betacoronavirus	Embecovirus	Betacoronavirus	Embecovirus	Betacoronavirus	Embecovirus
MK211369;MK211372	MH687945;MH687965;MH687960	MN611521	26421	28549	6.28e-38	1.73e-39	4.33e-23	6.05e-13	5.54e-06	6.75e-14	NS	NS	NS	Bat	Bat	Bat	Alphacoronavirus	Setracovirus	Alphacoronavirus	Pedacovirus	Alphacoronavirus	Setracovirus
JX195178	MH878976	KP780179	26421	27471	6.86e-33	1.81e-29	5.14e-29	1.13e-06	7.81e-07	3.64e-08	NS	NS	3e-09	Avian	Avian	Avian	Gammacoronavirus	Igacovirus	Gammacoronavirus	Igacovirus	Gammacoronavirus	Igacovirus
GQ427175;GQ427173;GQ427176;JF274479;FJ904715	EU022526	EU022525	26421	29583	1.24e-21	1.1e-12	1.62e-09	7.87e-05	0.0206	7.48e-06	NS	NS	4.51e-09	Avian	Avian	Avian	Gammacoronavirus	Igacovirus	Gammacoronavirus	Igacovirus	Gammacoronavirus	Igacovirus
NC_009657	MH687967	MN611521	26623	28549	3.22e-31	8.97e-33	5.91e-27	0.0279	0.000358	3.11e-16	NS	NS	NS	Bat	Bat	Bat	Alphacoronavirus	Pedacovirus	Alphacoronavirus	Minacovirus	Alphacoronavirus	Setracovirus
KX252791	KC506155;GQ427175;EU022526;FJ904713;KP868573;GQ504720;GU393334;GU393333;MK878536;MN566147	KX219797	26647	29578	2.4e-139	3.15e-146	1.53e-146	0.00728	4.91e-26	3e-50	NS	NS	9.01e-09	Avian	Avian	Avian	Gammacoronavirus	Igacovirus	Gammacoronavirus	Igacovirus	Gammacoronavirus	Igacovirus
FJ888351;GQ427174;GQ504725;FJ904713;GQ504722;KP868573;KC506155;KJ425503;FJ904715;GQ504720;GU393333;GU393332;MN599049;MN566147	MK581201	MG913342	27014	28000	9.95e-33	5.73e-33	2.25e-35	4.42e-11	1.51e-10	9.06e-18	NS	NS	3e-09	Avian	Avian	Avian	Gammacoronavirus	Igacovirus	Gammacoronavirus	Igacovirus	Gammacoronavirus	Igacovirus
DQ071615	KJ473815	KJ473814	27293	3214	NS	NS	NS	1.45e-15	2.95e-16	NS	NS	NS	7.51e-09	Bat	Bat	Bat	Betacoronavirus	Sarbecovirus	Betacoronavirus	Sarbecovirus	Betacoronavirus	Sarbecovirus
NC_014470;KY352407	MN908947;MG772934;MT040335;MT121216	JX993987;KU973692;MK211378;MK211374;KP886809;KC881006;KY417150;KY417149;KY417145;DQ412043;DQ412042;GQ153543;GQ153548;DQ022305;KY938558;FJ588686;KJ473811;KJ473815;NC_004718	27384	28847	2.15e-25	9.13e-14	2.39e-08	0.00297	0.00445	3.38e-23	NS	NS	NS	Bat	Human;Bat;Pangolin	Bat;Human	Betacoronavirus	Sarbecovirus	Betacoronavirus	Sarbecovirus	Betacoronavirus	Sarbecovirus
KU317090	KP868573;GQ427175;EU022526;FJ904713;KC506155;GQ504720;GU393334;GU393333;MN512437;MN512436;MN512434;MK878536;MN566147	MN509587;KX252772;KX640829;KP118894;KP790143;MN794188	27385	28583	2.5e-83	3.3e-82	NS	1.68e-15	1.88e-15	4.83e-31	NS	NS	6.01e-09	Avian	Avian	Avian	Gammacoronavirus	Igacovirus	Gammacoronavirus	Igacovirus	Gammacoronavirus	Igacovirus
AY641576	KJ425503;GQ504725;FJ888351;FJ904715	JF274479;MK937832;KR902510	27385	28797	6.03e-58	9.29e-56	4.63e-58	8e-19	4.49e-19	7.91e-21	NS	NS	4.51e-09	Avian	Avian	Avian	Gammacoronavirus	Igacovirus	Gammacoronavirus	Igacovirus	Gammacoronavirus	Igacovirus
MK878536	GU393334	GU393333;FJ904713;KP868573;KC506155;GQ504720;MN566147	27385	29104	5.01e-33	4.47e-21	9.1e-18	2.28e-07	7.27e-08	9.42e-07	NS	NS	3e-09	Avian	Avian	Avian	Gammacoronavirus	Igacovirus	Gammacoronavirus	Igacovirus	Gammacoronavirus	Igacovirus
FJ904714	KP780179;MF421320;MF421319	MH878976	27385	27471	NS	3.71e-23	8.43e-17	4.16e-08	2.38e-08	8.56e-16	NS	NS	0.00017	Avian	Avian	Avian	Gammacoronavirus	Igacovirus	Gammacoronavirus	Igacovirus	Gammacoronavirus	Igacovirus
JX195178	KX348114;KX252772;KX252782;KX252779	KP780179;MF421319	27471	28474	1.63e-66	4.91e-58	2.78e-64	5.41e-13	4.1e-13	8.44e-23	NS	NS	6.01e-09	Avian	Avian	Avian	Gammacoronavirus	Igacovirus	Gammacoronavirus	Igacovirus	Gammacoronavirus	Igacovirus
KX252779;JF732903;KU317090;MH924835;KX252785;KX252782;KX236005;KP118894;KT852992;KR608272;KU361188;MN509587	KX348114	MN096598;MF882923	27471	29322	8.66e-50	6.84e-51	7.78e-34	1.69e-17	7.69e-12	1.18e-26	NS	NS	1.5e-09	Avian	Avian	Avian	Gammacoronavirus	Igacovirus	Gammacoronavirus	Igacovirus	Gammacoronavirus	Igacovirus
KY417145	DQ412043;JX993987;KJ473814	KC881006;MK211378;KY417150;KY417149;FJ588686	27844	28394	9.49e-80	NS	4.78e-34	9.94e-15	3.77e-17	6.45e-33	NS	NS	1.05e-08	Bat	Bat	Bat	Betacoronavirus	Sarbecovirus	Betacoronavirus	Sarbecovirus	Betacoronavirus	Sarbecovirus
MN611518	KJ473798;KJ473799	NC_010438	27844	28876	4.36e-48	3.11e-32	6.19e-32	0.0018	4.96e-05	2.12e-12	NS	NS	NS	Bat	Bat	Bat	Alphacoronavirus	Minunacovirus	Alphacoronavirus	Minunacovirus	Alphacoronavirus	Minunacovirus
KY417150;MK211378;MK211374;KC881006;KY417149;FJ588686	JX993987;DQ412043;GQ153543;GQ153548;DQ022305	NC_004718	27862	28290	8.56e-59	6.9e-47	NS	6.73e-11	8.74e-12	2.95e-15	NS	NS	7.51e-09	Bat	Bat	Human	Betacoronavirus	Sarbecovirus	Betacoronavirus	Sarbecovirus	Betacoronavirus	Sarbecovirus
DQ071615	KF569996;JX993988	NC_004718	27891	28290	2e-37	6.87e-33	NS	5.96e-09	7.33e-08	NS	NS	NS	0.00147	Bat	Bat	Human	Betacoronavirus	Sarbecovirus	Betacoronavirus	Sarbecovirus	Betacoronavirus	Sarbecovirus
KY938558;DQ412042	NC_004718;KU973692;KJ473815	KY417150;KF569996;MK211378;MK211374;KC881006;KY417149;DQ071615;JX993988;FJ588686	27910	28250	6.6e-65	4.14e-52	NS	1.55e-11	1.79e-13	1.4e-11	NS	NS	1.2e-08	Bat	Human;Bat	Bat	Betacoronavirus	Sarbecovirus	Betacoronavirus	Sarbecovirus	Betacoronavirus	Sarbecovirus
EU526388	KX185057	AY319651	27999	29574	1.63e-23	9.62e-14	6.42e-18	7.3e-10	1.86e-06	1.12e-07	NS	NS	1.5e-09	Avian	Avian	Avian	Gammacoronavirus	Igacovirus	Gammacoronavirus	Igacovirus	Gammacoronavirus	Igacovirus
KX236001;GQ504725;FJ888351;MK581201;MK581206;KJ425503;FJ904714;KR822424	MK937832;KR902510	KC008600	28002	2124	1.44e-51	1.81e-09	1.36e-14	2.33e-18	1.34e-13	2.82e-17	NS	NS	1.92e-07	Avian	Avian	Avian	Gammacoronavirus	Igacovirus	Gammacoronavirus	Igacovirus	Gammacoronavirus	Igacovirus
GU393332	GQ427174;GQ427173	FJ888351;KJ425503	28077	29600	4.01e-60	1.87e-52	3.35e-53	1.82e-20	1.15e-09	2.54e-19	NS	NS	3e-09	Avian	Avian	Avian	Gammacoronavirus	Igacovirus	Gammacoronavirus	Igacovirus	Gammacoronavirus	Igacovirus
KX434790;MK217375;MK217373;MK217372;KY620116;MK032178;KY407556;KX219796;KX275394;KP118886;KJ435283;KX236007;KX302862;KX425847;KX364296;KX236005;KX252778;KX236004;KP868572;KX219791;KC119407;KX077987;HQ848267;HM245924;MG197727;KU361188;MN531556	KP118887;KP118892	KF460437	28101	8008	4.03e-306	1.62e-246	4.41e-301	4.24e-57	5.75e-51	6.61e-93	NS	NS	1.5e-09	Avian	Avian	Avian	Gammacoronavirus	Igacovirus	Gammacoronavirus	Igacovirus	Gammacoronavirus	Igacovirus
MN509588;MN128087;MN517817	KC506155;GQ427173;GQ427174;GQ427176;GQ427175;EU022526;EU022525;FJ904713;GQ504723;GQ504722;KP868573;GQ504720;GU393334;GU393333;MH878976;MN512437;MN512436;MN512434;MN566147	LN610099	28135	28774	5.6e-26	6.03e-27	5.1e-28	5.96e-07	8.4e-06	4.55e-14	NS	NS	1.5e-09	Avian	Avian	Avian	Gammacoronavirus	Igacovirus	Gammacoronavirus	Igacovirus	Gammacoronavirus	Igacovirus
MK581207	KY805846	MK581208	28290	29600	1.93e-31	1.67e-30	4.32e-33	0.0194	2.33e-05	1.5e-09	NS	NS	7.51e-09	Avian	Avian	Avian	Gammacoronavirus	Igacovirus	Gammacoronavirus	Igacovirus	Gammacoronavirus	Igacovirus
MF882923;GQ427176;KC008600;MH181793;MK644086;MN096598;KY799582;KP118892;MK937832;JF274479;KP118887;GU393333;JF893452;MG233398;MG738155;MG738154;KT886454;MG021194;KX272465;KX266757;JF705860;DQ288927;MG913342;MN128088;MN128086;JF775529;JF775523;MN509589;MN794188	MK423876	MG517474;KX640829	28290	29275	5.43e-26	2.14e-07	4.16e-14	4.59e-10	1.7e-11	8.91e-13	NS	NS	3e-09	Avian	Avian	Avian	Gammacoronavirus	Igacovirus	Gammacoronavirus	Igacovirus	Gammacoronavirus	Igacovirus
GQ504722	GQ427174	MN566147;FJ904713;GQ504723;KP868573;GQ504720	28390	29600	2.02e-15	2.7e-14	5.26e-16	1.74e-09	1.36e-08	1.22e-13	NS	NS	7.03e-10	Avian	Avian	Avian	Gammacoronavirus	Igacovirus	Gammacoronavirus	Igacovirus	Gammacoronavirus	Igacovirus
KP887098;AF208067;MF618252;MF618253	FJ647224	FJ647223	28506	29098	2.39e-11	1.97e-14	1.53e-14	9.9e-05	0.0021	8.89e-09	NS	NS	NS	Murine	Murine	Murine	Betacoronavirus	Embecovirus	Betacoronavirus	Embecovirus	Betacoronavirus	Embecovirus
MG738154;KU900741;MH181793;MK644086;JF893452;MF924725;MG738155;MN599049;KP662631;JF705860;DQ288927	MN509587;MH924835;KX219797;KX252772;KX252779;KX640829;KP118894;KP790143;KX348114;KT852992;KR608272;MG517474;AY319651;MN794188	GQ504722;FJ888351;GQ504723;KJ425503;MN512437;MN512436;MN512434;MK878536	28511	29600	1.59e-82	1.07e-79	NS	4.18e-18	3.27e-22	1.57e-22	NS	NS	1.5e-09	Avian	Avian	Avian	Gammacoronavirus	Igacovirus	Gammacoronavirus	Igacovirus	Gammacoronavirus	Igacovirus
MN611522	NC_028824	MF094685;NC_009988;MH615810	28519	805	7.39e-21	NS	0.0115	2.43e-07	NS	NS	NS	NS	1.5e-09	Bat	Bat	Bat;Porcine	Alphacoronavirus	Rhinacovirus	Alphacoronavirus	Rhinacovirus	Alphacoronavirus	Rhinacovirus
MH687966;MN611521	MH687962;MH687951;MH687939	MH687960;NC_009657;MK211372;MK211369;MH687967;MH687965;MH687945	28551	29600	1.83e-129	1.38e-56	2.06e-72	3.67e-16	3.34e-14	1.86e-09	NS	NS	NS	Bat	Bat	Bat	Alphacoronavirus	Pedacovirus	Alphacoronavirus	Setracovirus	Alphacoronavirus	Pedacovirus
MG021451	KX442565;KX442564	MG021452	28594	29600	3e-81	1.02e-79	3.21e-82	1.94e-14	2.09e-13	2.73e-26	NS	NS	1.5e-08	Bat	Bat	Bat	Betacoronavirus	Merbecovirus	Betacoronavirus	Merbecovirus	Betacoronavirus	Merbecovirus
KY799582	MF882923;MN096598	MG517474	28697	29600	1.61e-33	8.13e-28	7.36e-28	2.35e-05	3e-08	5.57e-12	NS	NS	4.51e-09	Avian	Avian	Avian	Gammacoronavirus	Igacovirus	Gammacoronavirus	Igacovirus	Gammacoronavirus	Igacovirus
GU553362;HQ012369	JQ408981;DQ010921;JQ408980	HQ012367;HQ392470	28876	2731	NS	NS	NS	1.13e-19	3.85e-05	NS	NS	NS	0.000179	Feline	Feline	Feline	Alphacoronavirus	Tegacovirus	Alphacoronavirus	Tegacovirus	Alphacoronavirus	Tegacovirus
FJ938055	FJ938052	JN183882;KF530123	28876	29600	6.65e-15	NS	NS	NS	NS	NS	NS	NS	6.01e-09	Feline	Feline	Feline	Alphacoronavirus	Tegacovirus	Alphacoronavirus	Tegacovirus	Alphacoronavirus	Tegacovirus
MG772934;MG772933	NC_004718;KU973692;KF569996;MK211378;KP886809;KC881006;KY417150;KY417149;KY417145;DQ071615;DQ412043;DQ412042;GQ153543;GQ153548;DQ022305;KY938558;JX993987;JX993988;FJ588686;KJ473814;KJ473815	MN908947	29028	29418	2.65e-19	3.68e-17	3.52e-10	0.00702	0.0105	2.89e-05	NS	NS	1.5e-08	Bat	Human;Bat	Human	Betacoronavirus	Sarbecovirus	Betacoronavirus	Sarbecovirus	Betacoronavirus	Sarbecovirus
KU356856	JF274479	MG913342	29083	29600	1.68e-30	4.79e-27	1.68e-28	7.32e-11	1.01e-10	1.01e-13	NS	NS	1.5e-09	Avian	Avian	Avian	Gammacoronavirus	Igacovirus	Gammacoronavirus	Igacovirus	Gammacoronavirus	Igacovirus
MK211374	KF569996	KU973692;NC_004718	29092	9027	2.58e-158	5.32e-181	NS	6.26e-34	9.27e-43	1.91e-68	NS	NS	6.01e-09	Bat	Bat	Bat;Human	Betacoronavirus	Sarbecovirus	Betacoronavirus	Sarbecovirus	Betacoronavirus	Sarbecovirus
KF411040	KP118892;GQ427173;EU022525;GQ504725;FJ904713;FJ904722;GQ504723;KP118887;FJ904715;KR231009;MH878976;MN512434;MG021194;MN599049;MN566147;KX272465;LN610099;KR822424	KX640829;KU317090;MH924835;KX219797;KX252785;KX252779;KP118894;KP790143;EU526388;KR608272;MG517474;MN509587	29094	29874	1.24e-81	5.81e-86	4.4e-88	1.34e-10	2.97e-20	2.4e-31	NS	NS	4.51e-09	Avian	Avian	Avian	Gammacoronavirus	Igacovirus	Gammacoronavirus	Igacovirus	Gammacoronavirus	Igacovirus
KR095279	LT906581;KX839250;LT897799	MF782686;MG334555;KT941120;KU558702;KX981440;LC063838	29122	2731	3.01e-13	NS	NS	5.19e-07	1.21e-07	NS	NS	NS	9.46e-07	Porcine	Porcine	Porcine	Alphacoronavirus	Pedacovirus	Alphacoronavirus	Pedacovirus	Alphacoronavirus	Pedacovirus
KP118887;KP118892	KX272465	MG913342;KY626044	29276	0	1.45e-16	6.27e-16	5.64e-09	1.03e-06	1.39e-05	2.77e-14	NS	NS	9.16e-08	Avian	Avian	Avian	Gammacoronavirus	Igacovirus	Gammacoronavirus	Igacovirus	Gammacoronavirus	Igacovirus
KX375808	KP118887;KP118892;KR231009;MG021194;LN610099;KR822424	KX185059;KX219797;KX348114;EU526388	29311	29903	8.29e-77	2.6e-78	3.58e-83	4.86e-15	0.0372796	1.3e-18	NS	NS	6.01e-09	Avian	Avian	Avian	Gammacoronavirus	Igacovirus	Gammacoronavirus	Igacovirus	Gammacoronavirus	Igacovirus
MF094686	MF094685	MH615810	29347	29600	NS	6.68e-30	3.51e-29	1.56e-10	7.27e-09	8.86e-17	NS	NS	1.5e-09	Bat	Bat	Porcine	Alphacoronavirus	Rhinacovirus	Alphacoronavirus	Rhinacovirus	Alphacoronavirus	Rhinacovirus
KY073748;MN611517	NC_002645;KT368894	KY073747	29363	223	5.71e-22	6.64e-26	5.41e-19	6.22e-08	3.29e-08	7.85e-23	NS	NS	3e-09	Avian;Bat	Human;Camel	Avian	Alphacoronavirus	Duvinacovirus	Alphacoronavirus	Duvinacovirus	Alphacoronavirus	Duvinacovirus
MH687938	MH687945	MH687965;MH687960	29476	223	2.46e-18	7.63e-23	1.84e-24	7.46e-09	0.00548	4.73e-17	NS	NS	1.5e-09	Bat	Bat	Bat	Alphacoronavirus	Pedacovirus	Alphacoronavirus	Pedacovirus	Alphacoronavirus	Setracovirus
KY933090	KR822424;GQ427175;EU022526;EU022525;KC506155;KJ425503;KR231009;GU393332;MF421320;MF421319;MK878536	KX252772;KX219797;KX252782;KX252779;KX185057;EU526388;KT852992;KR608272;AY319651	29600	2731	9.14e-119	3.25e-92	5.18e-70	3.39e-30	1.06e-32	1.97e-44	NS	NS	6.01e-09	Avian	Avian	Avian	Gammacoronavirus	Igacovirus	Gammacoronavirus	Igacovirus	Gammacoronavirus	Igacovirus
MN509589	FJ888351;GQ504722;KJ425503	MN128086;MN128088;MN128087;MN517817;MN509588	29600	29600	5.7e-95	2.9e-93	4.54e-78	4.66e-16	4.6e-16	5.82e-21	NS	NS	6.01e-09	Avian	Avian	Avian	Gammacoronavirus	Igacovirus	Gammacoronavirus	Igacovirus	Gammacoronavirus	Igacovirus
KY799582	KX219797	JF893452;MK644086	29600	2947	1.53e-107	1.91e-59	1.86e-21	1.35e-26	8.99e-15	2.3e-20	NS	NS	1.05e-08	Avian	Avian	Avian	Gammacoronavirus	Igacovirus	Gammacoronavirus	Igacovirus	Gammacoronavirus	Igacovirus
JX195178	KU317090;JF732903;KX185059;MH924835;KX219797;KX252772;KX252785;KX252782;KX252779;KX185057;KX640829;KP118894;KP790143;KX348114;EU526388;KT852992;KR608272;MG517474;KM213963;MF882923;AY319651;MN509587;MN794188	KP780179	29600	29600	1.52e-65	2.17e-62	9.81e-66	1.77e-13	1.84e-12	4.66e-17	NS	NS	6.01e-09	Avian	Avian	Avian	Gammacoronavirus	Igacovirus	Gammacoronavirus	Igacovirus	Gammacoronavirus	Igacovirus
MH687966	MH687951	MH687960;MH687965;MH687945	29600	29600	7.08e-58	1.58e-28	2.97e-22	2.58e-06	2.64e-07	3.38e-09	NS	NS	NS	Bat	Bat	Bat	Alphacoronavirus	Pedacovirus	Alphacoronavirus	Colacovirus	Alphacoronavirus	Pedacovirus
GQ504722;FJ888351;KU356856;KJ425503	MK581201;MK581207;JQ088078;KP118892;KP118887;MH878976;MF421319;MG021194;KX272465;KR822424	MN566147;GQ427173;GQ427176;EU022526;EU022525;FJ904713;GQ504723;KP868573;FJ904715;GQ504720;GU393337;GU393334;GU393333;MN512437;MN512436;MN512434;MK878536	29600	29600	4.39e-54	8.23e-27	3.29e-49	4.87e-14	1.39e-13	1.02e-18	NS	NS	1.5e-09	Avian	Avian	Avian	Gammacoronavirus	Igacovirus	Gammacoronavirus	Igacovirus	Gammacoronavirus	Igacovirus
KX302866	MK581205	KX185059	29600	182	2.1e-48	8.33e-40	2.98e-43	1.42e-14	8.5e-07	1.43e-18	NS	NS	4.51e-09	Avian	Avian	Avian	Gammacoronavirus	Igacovirus	Gammacoronavirus	Igacovirus	Gammacoronavirus	Igacovirus
MN065811	MF577027	KX534205;MG334555;MF782686;KT941120;KR095279;KX839250;KX839248;KX839246;KP162057;KY007139;LT897799;KY963963;LT906581;KU558702;KX981440;MN315264	29600	223	2.56e-47	NS	2.68e-26	2.56e-07	6.03e-09	3.91e-09	NS	NS	3.15e-08	Bat	Porcine	Porcine	Alphacoronavirus	Pedacovirus	Alphacoronavirus	Pedacovirus	Alphacoronavirus	Pedacovirus
MK581207	KP118892;JQ088078;KP118887	MK581208;KX185059;MK581204;MK581203	29600	29600	8.63e-43	1.27e-46	2.71e-48	2.23e-09	5.82e-06	2.72e-15	NS	NS	6.01e-09	Avian	Avian	Avian	Gammacoronavirus	Igacovirus	Gammacoronavirus	Igacovirus	Gammacoronavirus	Igacovirus
JQ977697	KM213963;JF732903;KU317090;KX185059;MK581203;MH924835;KX219797;KX252772;KX252785;KX252779;KX185057;KX640829;KP118894;KP790143;KT852992;KR608272;MF882923;AY319651;MN128087;MN509587;MN794188	KT886454;MK581208;MK581204	29600	29600	NS	7.4e-41	NS	4.75e-10	1.74e-07	NS	NS	NS	4.51e-09	Avian	Avian	Avian	Gammacoronavirus	Igacovirus	Gammacoronavirus	Igacovirus	Gammacoronavirus	Igacovirus
JQ989269	NC_018871	MN611523	29600	7592	4.48e-87	NS	4.8e-32	1.15e-30	4.96e-06	3.74e-40	NS	NS	6.01e-09	Bat	Bat	Avian	Alphacoronavirus	Decacovirus	Alphacoronavirus	Decacovirus	Alphacoronavirus	Decacovirus
KP780179	KP118887;JQ088078;KP118892;KX272465	MG021194	29600	29600	2.94e-32	7.81e-36	1.06e-37	5.91e-09	0.000991	2.85e-16	NS	NS	3e-09	Avian	Avian	Avian	Gammacoronavirus	Igacovirus	Gammacoronavirus	Igacovirus	Gammacoronavirus	Igacovirus
KT886454;MK581208;MK581205;MK581204;MK581203;MG517474;MN128088	JQ088078;MH878976;MF421319;MG021194;LN610099	KP118892;KP118887;KX272465	29600	0	3.55e-29	1.65e-29	3.17e-32	3.44e-11	1e-09	2.67e-19	NS	NS	1.5e-09	Avian	Avian	Avian	Gammacoronavirus	Igacovirus	Gammacoronavirus	Igacovirus	Gammacoronavirus	Igacovirus
MH687951	MH687965;NC_009657;MH687960;MH687945	MH687962;MH687939	29600	223	4.2e-28	3.97e-24	2.31e-20	0.00995	0.00428	0.00457	NS	NS	2.4e-08	Bat	Bat	Bat	Alphacoronavirus	Colacovirus	Alphacoronavirus	Setracovirus	Alphacoronavirus	Setracovirus
KP886809	KY938558;DQ412042;KJ473811	DQ071615	29600	1179	3.17e-27	NS	9.46e-06	0.000422	1.1e-05	8.41e-05	NS	NS	7.51e-09	Bat	Bat	Bat	Betacoronavirus	Sarbecovirus	Betacoronavirus	Sarbecovirus	Betacoronavirus	Sarbecovirus
MK937832	MG233398	JF274479	29600	5290	NS	NS	NS	3.55e-23	2.56e-17	NS	NS	NS	2.03e-05	Avian	Avian	Avian	Gammacoronavirus	Igacovirus	Gammacoronavirus	Igacovirus	Gammacoronavirus	Igacovirus
KY799582	KU361187;MH924835;KX252779;HQ850618;MN509587;MN794188	GQ427174;GQ427173;EU022526;GQ504723;KP868573;FJ904715;GQ504720;GU393333;KF460437;MF421319;MK878536;MN566147;LN610099;KY626044	29600	29600	5.36e-19	5.13e-20	2.27e-18	2.88e-06	0.00184	3.91e-14	NS	NS	NS	Avian	Avian	Avian	Gammacoronavirus	Igacovirus	Gammacoronavirus	Igacovirus	Gammacoronavirus	Igacovirus
MH687962;MH687939	KX272465;EU022526;FJ888351;MK644086;KU356856;JF893452;MG233398	MH687951	29874	0	1.26e-101	1.35e-97	1.14e-61	3.3e-10	1.23e-11	7.64e-22	NS	NS	2.25e-08	Bat	Avian	Bat	Alphacoronavirus	Setracovirus	Gammacoronavirus	Igacovirus	Alphacoronavirus	Colacovirus

## Sheet: Table S4
Table S4. Comparison of the Fst distributions in RI_RNA_Boundary and the flanking region. 'Significance 1' refers to the significance ('*' denotes < 0.1, while '**' denotes < 0.05) of the P-value resulting from a comparison of the values in the RI_RNA_Boundary and flanking 2000 bp regions. `Significance 2` refers to whether the peak observed in Figure S13 had a value higher than the 0.1 threshold…
Pairs of hosts	P-value	Significance 1	Significance 2
Avian_Bat	0.008131	**
Avian_Camel	0.2269		**
Avian_Cow	0.1938		*
Avian_Pangolin	0.02989	**	**
Avian_Porcine	0.03563	**	**
Bat_Camel	0.453		**
Bat_Cow	0.03785	**	*
Bat_Pangolin	4.99e-05	**	**
Bat_Porcine	0.004169	**
Camel_Cow	0.6015		*
Camel_Pangolin	0.003885	**	**
Camel_Porcine	0.0667	*	**
Cow_Pangolin	0.007756	**
Cow_Porcine	1.794e-08	**
Human_Avian	0.4454
Human_Bat	0.0001542	**	**
Human_Camel	0.8597		*
Human_Cow	0.0004841	**	*
Human_Pangolin	4.14e-05	**	**
Human_Porcine	0.1916		**
Pangolin_Porcine	0.3144		*

## Sheet: Table S5
Table S5. Coronavirus strains used for analyses excluding SARS-CoV-2.
NCBI AC.	Host	Collection Region	Full Name
GU553365	Ape	USA	SARS coronavirus HKU-39849 isolate TCVSP-HARROD-00003, complete genome.
MG977449	Ape	Cote d'Ivoire	Human coronavirus OC43 isolate TNP F1834_2, complete genome.
MG977447	Ape	Cote d'Ivoire	Human coronavirus OC43 isolate TNP F1832_2, complete genome.
MG977445	Ape	Cote d'Ivoire	Human coronavirus OC43 isolate TNP F1790_2, complete genome.
MG977444	Ape	Cote d'Ivoire	Human coronavirus OC43 isolate TNP F1778_2, complete genome.
NC_011549	Avian	Hong Kong	Thrush coronavirus HKU12-600, complete genome.
NC_011550	Avian	Hong Kong	Munia coronavirus HKU13-3514, complete genome.
NC_011547	Avian	Hong Kong	Bulbul coronavirus HKU11-934, complete genome.
NC_016995	Avian	China: Hong Kong	Wigeon coronavirus HKU20, complete genome.
JQ065048	Avian	China: Hong Kong	Wigeon coronavirus HKU20 strain HKU20-9243, complete genome.
NC_016991	Avian	China: Hong Kong	White-eye coronavirus HKU16, complete genome.
JQ065044	Avian	China: Hong Kong	White-eye coronavirus HKU16 strain HKU16-6847, complete genome.
JX897900	Avian	China	UNVERIFIED: Infectious bronchitis virus isolate GX-NN09032, complete genome.
NC_010800	Avian	Canada	Turkey coronavirus, complete genome.
GQ427173	Avian	USA	Turkey coronavirus strain TCoV/VA-74/03, complete genome.
GQ427174	Avian	USA	Turkey coronavirus strain TCoV/TX-GL/01, complete genome.
GQ427176	Avian	USA	Turkey coronavirus strain TCoV/TX-1038/98, complete genome.
GQ427175	Avian	USA	Turkey coronavirus strain TCoV/IN-517/94, complete genome.
EU022526	Avian	USA: Indiana	Turkey coronavirus isolate TCoV-ATCC, complete genome.
EU022525	Avian	USA: Indiana	Turkey coronavirus isolate TCoV-540, complete genome.
EU095850	Avian	Canada	Turkey coronavirus isolate MG10, complete genome.
MG812378	Avian	USA: MN	Sparrow deltacoronavirus strain ISU73347, complete genome.
MG812376	Avian	USA: IL	Sparrow deltacoronavirus strain ISU690-7, complete genome.
MG812375	Avian	USA: IL	Sparrow deltacoronavirus strain ISU690-4, complete genome.
MG812377	Avian	USA: IL	Sparrow deltacoronavirus strain ISU42824, complete genome.
NC_016992	Avian	China: Hong Kong	Sparrow coronavirus HKU17, complete genome.
JQ065045	Avian	China: Hong Kong	Sparrow coronavirus HKU17 strain HKU17-6124, complete genome.
MH532440	Avian	Poland	Quail deltacoronavirus strain G032/2015, complete genome.
LC364345	Avian	United Arab Emirates	Quail coronavirus UAE-HKU30 411F genomic RNA, complete genome.
LC364346	Avian	United Arab Emirates	Quail coronavirus UAE-HKU30 1101F genomic RNA, complete genome.
LC364344	Avian	United Arab Emirates	Pigeon coronavirus UAE-HKU29 271F genomic RNA, complete genome.
MK423876	Avian	China	Pheasant coronavirus strain gammaCoV/ph/China/I0710/17, complete genome.
MK423877	Avian	China	Pheasant coronavirus strain gammaCoV/ph/China/I0623/17, complete genome.
NC_016994	Avian	China: Hong Kong	Night-heron coronavirus HKU19, complete genome.
JQ065047	Avian	China: Hong Kong	Night-heron coronavirus HKU19 strain HKU19-6918, complete genome.
NC_016993	Avian	China: Hong Kong	Magpie-robin coronavirus HKU18, complete genome.
JQ065046	Avian	China: Hong Kong	Magpie-robin coronavirus HKU18 strain HKU18-chu3, complete genome.
KC008600	Avian	China	Infectious bronchitis virus, complete genome.
JX840411	Avian	China	Infectious bronchitis virus strain YX10, complete genome.
KU900741	Avian	South Korea	Infectious bronchitis virus strain SNU-9106, complete genome.
KU900738	Avian	South Korea	Infectious bronchitis virus strain SNU-8065, complete genome.
KU900742	Avian	South Korea	Infectious bronchitis virus strain SNU-11045, complete genome.
KU900743	Avian	South Korea	Infectious bronchitis virus strain SNU-10043, complete genome.
JF732903	Avian	China	Infectious bronchitis virus strain Sczy3, complete genome.
KU317090	Avian	China	Infectious bronchitis virus strain SAIBK2, complete genome.
KU900744	Avian	South Korea	Infectious bronchitis virus strain QIA-Q43, complete genome.
KU900740	Avian	South Korea	Infectious bronchitis virus strain QIA-KR/D79/05, complete genome.
KU900739	Avian	South Korea	Infectious bronchitis virus strain QIA-03342, complete genome.
GQ504724	Avian	USA	Infectious bronchitis virus strain Massachusetts, complete genome.
GQ504725	Avian	USA	Infectious bronchitis virus strain Mass41 Vaccine, complete genome.
FJ904713	Avian	USA	Infectious bronchitis virus strain Mass41 2006, complete genome.
FJ904723	Avian	USA	Infectious bronchitis virus strain Mass41 1985, complete genome.
FJ904722	Avian	USA	Infectious bronchitis virus strain Mass41 1979, complete genome.
FJ904721	Avian	USA	Infectious bronchitis virus strain Mass41 1972, complete genome.
FJ904720	Avian	USA	Infectious bronchitis virus strain Mass41 1965, complete genome.
MK728875	Avian	United Kingdom	Infectious bronchitis virus strain M41-CK, complete genome.
MK937830	Avian	China	Infectious bronchitis virus strain M41, complete genome.
KX185059	Avian	China	Infectious bronchitis virus strain LH1, complete genome.
KX185056	Avian	China	Infectious bronchitis virus strain LD3, complete genome.
MG763935	Avian	India	Infectious bronchitis virus strain IBV/Chicken/Haryana/53/2013, complete genome.
MK217375	Avian	China	Infectious bronchitis virus strain I1209/16, complete genome.
MK937828	Avian	China	Infectious bronchitis virus strain I1124/16, complete genome.
MK217374	Avian	China	Infectious bronchitis virus strain I0916/16, complete genome.
MK217373	Avian	China	Infectious bronchitis virus strain I0725/17, complete genome.
MK937829	Avian	China	Infectious bronchitis virus strain I0306/17, complete genome.
MK217372	Avian	China	Infectious bronchitis virus strain I0221/17, complete genome.
MH181793	Avian	China	Infectious bronchitis virus strain HH06, complete genome.
EU817497	Avian	China	Infectious bronchitis virus strain H52, complete genome.
MK937831	Avian	China	Infectious bronchitis virus strain H120, complete genome.
FJ888351	Avian	Netherlands	Infectious bronchitis virus strain H120, complete genome.
GQ504723	Avian	USA	Infectious bronchitis virus strain Georgia 1998 Vaccine, complete genome.
GQ504722	Avian	USA	Infectious bronchitis virus strain Georgia 1998 pass8, complete genome.
MK581208	Avian	Poland	Infectious bronchitis virus strain gammaCoV/Ck/Poland/G225/2017, complete genome.
MK581207	Avian	Poland	Infectious bronchitis virus strain gammaCoV/Ck/Poland/G103/2016, complete genome.
MK581202	Avian	Poland	Infectious bronchitis virus strain gammaCoV/Ck/Poland/80/1989, complete genome.
MK581201	Avian	Poland	Infectious bronchitis virus strain gammaCoV/Ck/Poland/79/1989, complete genome.
MK581200	Avian	Poland	Infectious bronchitis virus strain gammaCoV/Ck/Poland/78/1989, complete genome.
MK581205	Avian	Poland	Infectious bronchitis virus strain gammaCoV/Ck/Poland/548/2004, complete genome.
MK581204	Avian	Poland	Infectious bronchitis virus strain gammaCoV/Ck/Poland/255/1997, complete genome.
MK581206	Avian	Poland	Infectious bronchitis virus strain gammaCoV/Ck/Poland/195/2012, complete genome.
MK581203	Avian	Poland	Infectious bronchitis virus strain gammaCoV/Ck/Poland/162/1997, complete genome.
KP780179	Avian	Italy	Infectious bronchitis virus strain gammaCoV/Ck/Italy/I2022/13, complete genome.
KY620116	Avian	China	Infectious bronchitis virus strain gammaCoV/ck/China/I1101/16, complete genome.
MK032180	Avian	China	Infectious bronchitis virus strain gammaCoV/ck/China/I0737/17, complete genome.
MK032177	Avian	China	Infectious bronchitis virus strain gammaCoV/ck/China/I0724/17, complete genome.
MK032179	Avian	China	Infectious bronchitis virus strain gammaCoV/ck/China/I0722/17, complete genome.
MK032178	Avian	China	Infectious bronchitis virus strain gammaCoV/ck/China/I0718/17, complete genome.
KY776700	Avian	China	Infectious bronchitis virus strain gammaCoV/ck/China/I0712/11, complete genome.
MH924835	Avian	China	Infectious bronchitis virus strain gammaCoV/ck/China/I0636/16, complete genome.
MK032181	Avian	China	Infectious bronchitis virus strain gammaCoV/ck/China/I0347/11, complete genome.
KY407558	Avian	China	Infectious bronchitis virus strain gammaCoV/ck/China/I0118/14, complete genome.
KY407556	Avian	China	Infectious bronchitis virus strain gammaCoV/ck/China/I0114/14, complete genome.
KY407557	Avian	China	Infectious bronchitis virus strain gammaCoV/ck/China/I0111/14, complete genome.
KY776701	Avian	China	Infectious bronchitis virus strain gammaCoV/ck/China/I0108/17, complete genome.
MK644086	Avian	China	Infectious bronchitis virus strain E160_YN, complete genome.
FJ904716	Avian	USA	Infectious bronchitis virus strain Conn46 1996, complete genome.
FJ904719	Avian	USA	Infectious bronchitis virus strain Conn46 1991, complete genome.
FJ904718	Avian	USA	Infectious bronchitis virus strain Conn46 1983, complete genome.
FJ904717	Avian	USA	Infectious bronchitis virus strain Conn46 1972, complete genome.
JQ088078	Avian	Sweden	Infectious bronchitis virus strain CK/SWE/0658946/10, complete genome.
MN096598	Avian	China: Yunnan	Infectious bronchitis virus strain ck/CH/YNSL/160501, complete genome.
KU356856	Avian	China	Infectious bronchitis virus strain ck/CH/SCYB/140913, complete genome.
JX195176	Avian	China	Infectious bronchitis virus strain ck/CH/LZJ/111113, complete genome.
KX219796	Avian	China	Infectious bronchitis virus strain ck/CH/LXJ/111265, complete genome.
KX219797	Avian	China	Infectious bronchitis virus strain ck/CH/LXJ/02I, complete genome.
KX236009	Avian	China	Infectious bronchitis virus strain ck/CH/LSX/130132, complete genome.
KX252772	Avian	China	Infectious bronchitis virus strain ck/CH/LSHH/03II, complete genome.
KX275394	Avian	China	Infectious bronchitis virus strain ck/CH/LSD08-8, complete genome.
KX302860	Avian	China	Infectious bronchitis virus strain ck/CH/LSD08-7, complete genome.
KX219795	Avian	China	Infectious bronchitis virus strain ck/CH/LSD/150311, complete genome.
KX219800	Avian	China	Infectious bronchitis virus strain ck/CH/LSD/130611, complete genome.
KX219799	Avian	China	Infectious bronchitis virus strain ck/CH/LSD/130211, complete genome.
KX372250	Avian	China	Infectious bronchitis virus strain ck/CH/LSD/130205, complete genome.
KJ435285	Avian	China	Infectious bronchitis virus strain ck/CH/LSD/121228, complete genome.
KX219798	Avian	China	Infectious bronchitis virus strain ck/CH/LSD/120913, complete genome.
KX236013	Avian	China	Infectious bronchitis virus strain ck/CH/LSD/120742, complete genome.
KX219801	Avian	China	Infectious bronchitis virus strain ck/CH/LSD/120437, complete genome.
KJ435284	Avian	China	Infectious bronchitis virus strain ck/CH/LSD/111241, complete genome.
KP118886	Avian	China	Infectious bronchitis virus strain ck/CH/LSD/111235, complete genome.
KJ435283	Avian	China	Infectious bronchitis virus strain ck/CH/LSD/111219, complete genome.
KX364300	Avian	China	Infectious bronchitis virus strain ck/CH/LSD/111218, complete genome.
KJ435286	Avian	China	Infectious bronchitis virus strain ck/CH/LSD/1112150, complete genome.
KX236002	Avian	China	Infectious bronchitis virus strain ck/CH/LSD/111037, complete genome.
KX236003	Avian	China	Infectious bronchitis virus strain ck/CH/LSD/111025, complete genome.
KX236000	Avian	China	Infectious bronchitis virus strain ck/CH/LSD/110912, complete genome.
KP118885	Avian	China	Infectious bronchitis virus strain ck/CH/LSD/110857, complete genome.
KP118884	Avian	China	Infectious bronchitis virus strain ck/CH/LSD/110851, complete genome.
KX364292	Avian	China	Infectious bronchitis virus strain ck/CH/LSD/110739, complete genome.
KJ425512	Avian	China	Infectious bronchitis virus strain ck/CH/LSD/110726, complete genome.
KJ425511	Avian	China	Infectious bronchitis virus strain ck/CH/LSD/110529, complete genome.
KJ425510	Avian	China	Infectious bronchitis virus strain ck/CH/LSD/110505, complete genome.
KP118893	Avian	China	Infectious bronchitis virus strain ck/CH/LSD/110410, complete genome.
KX364291	Avian	China	Infectious bronchitis virus strain ck/CH/LSD/110409, complete genome.
KX364299	Avian	China	Infectious bronchitis virus strain ck/CH/LSD/101223, complete genome.
KX302872	Avian	China	Infectious bronchitis virus strain ck/CH/LSD/101115, complete genome.
KX236010	Avian	China	Infectious bronchitis virus strain ck/CH/LSD/100412, complete genome.
KX236007	Avian	China	Infectious bronchitis virus strain ck/CH/LSD/100408, complete genome.
KX252785	Avian	China	Infectious bronchitis virus strain ck/CH/LSD/100311, complete genome.
KX236006	Avian	China	Infectious bronchitis virus strain ck/CH/LSD/100305, complete genome.
KX236011	Avian	China	Infectious bronchitis virus strain ck/CH/LSD/091203, complete genome.
KX236012	Avian	China	Infectious bronchitis virus strain ck/CH/LSD/091003, complete genome.
KX302864	Avian	China	Infectious bronchitis virus strain ck/CH/LSD/09091, complete genome.
KX302863	Avian	China	Infectious bronchitis virus strain ck/CH/LSD/090334, complete genome.
KX259254	Avian	China	Infectious bronchitis virus strain ck/CH/LSD/090314, complete genome.
KX252777	Avian	China	Infectious bronchitis virus strain ck/CH/LSD/07I, complete genome.
KX236001	Avian	China	Infectious bronchitis virus strain ck/CH/LSD/03I, complete genome.
KY799582	Avian	China	Infectious bronchitis virus strain ck/CH/LSC/99I, complete genome.
JF330899	Avian	China	Infectious bronchitis virus strain ck/CH/LNM/091017, complete genome.
KX252791	Avian	China	Infectious bronchitis virus strain ck/CH/LLN/98I, complete genome.
KX252787	Avian	China	Infectious bronchitis virus strain ck/CH/LLN/131040, complete genome.
KP118888	Avian	China	Infectious bronchitis virus strain ck/CH/LLN/130102, complete genome.
KP118892	Avian	China	Infectious bronchitis virus strain ck/CH/LLN/130101, complete genome.
KX252786	Avian	China	Infectious bronchitis virus strain ck/CH/LLN/120605, complete genome.
KF411040	Avian	China	Infectious bronchitis virus strain CK/CH/LLN/111169, complete genome.
KX252784	Avian	China	Infectious bronchitis virus strain ck/CH/LLN/090910, complete genome.
KX252780	Avian	China	Infectious bronchitis virus strain ck/CH/LLN/090312, complete genome.
KX252782	Avian	China	Infectious bronchitis virus strain ck/CH/LLN/07I, complete genome.
KX252779	Avian	China	Infectious bronchitis virus strain ck/CH/LLN/06I, complete genome.
KX302865	Avian	China	Infectious bronchitis virus strain ck/CH/LJS/131102, complete genome.
KX302861	Avian	China	Infectious bronchitis virus strain ck/CH/LJS/131049, complete genome.
KX259257	Avian	China	Infectious bronchitis virus strain ck/CH/LJS/120848, complete genome.
KX259256	Avian	China	Infectious bronchitis virus strain ck/CH/LJS/120552, complete genome.
KX434790	Avian	China	Infectious bronchitis virus strain ck/CH/LJS/111210, complete genome.
KX259255	Avian	China	Infectious bronchitis virus strain ck/CH/LJS/111111, complete genome.
KX259252	Avian	China	Infectious bronchitis virus strain ck/CH/LJS/110439, complete genome.
KX259251	Avian	China	Infectious bronchitis virus strain ck/CH/LJS/101237, complete genome.
KX259250	Avian	China	Infectious bronchitis virus strain ck/CH/LJS/101113, complete genome.
KX302862	Avian	China	Infectious bronchitis virus strain ck/CH/LJS/101111, complete genome.
KX219794	Avian	China	Infectious bronchitis virus strain ck/CH/LJS/101109, complete genome.
KX375805	Avian	China	Infectious bronchitis virus strain ck/CH/LJS/07V, complete genome.
KX302867	Avian	China	Infectious bronchitis virus strain ck/CH/LJL/150430, complete genome.
KX302873	Avian	China	Infectious bronchitis virus strain ck/CH/LJL/140924, complete genome.
MK937833	Avian	China	Infectious bronchitis virus strain ck/CH/LJL/140820, complete genome.
KX425847	Avian	China	Infectious bronchitis virus strain ck/CH/LJL/140734, complete genome.
KX434789	Avian	China	Infectious bronchitis virus strain ck/CH/LJL/140530, complete genome.
KX364297	Avian	China	Infectious bronchitis virus strain ck/CH/LJL/131006, complete genome.
KP036505	Avian	China	Infectious bronchitis virus strain ck/CH/LJL/130925, complete genome.
KP868573	Avian	China	Infectious bronchitis virus strain CK/CH/LJL/130908, complete genome.
MK937832	Avian	China	Infectious bronchitis virus strain ck/CH/LJL/130906, complete genome.
KJ425509	Avian	China	Infectious bronchitis virus strain ck/CH/LJL/121059, complete genome.
KC506155	Avian	China	Infectious bronchitis virus strain ck/CH/LJL/111054, complete genome.
KC136209	Avian	China	Infectious bronchitis virus strain ck/CH/LJL/110302, complete genome.
KX364290	Avian	China	Infectious bronchitis virus strain ck/CH/LJL/101150, complete genome.
KX302875	Avian	China	Infectious bronchitis virus strain ck/CH/LJL/100512, complete genome.
KX259249	Avian	China	Infectious bronchitis virus strain ck/CH/LJL/090330, complete genome.
KX364296	Avian	China	Infectious bronchitis virus strain ck/CH/LJL/08-9, complete genome.
KX236005	Avian	China	Infectious bronchitis virus strain ck/CH/LJL/08-1, complete genome.
KX364293	Avian	China	Infectious bronchitis virus strain ck/CH/LJL/07III, complete genome.
KX252778	Avian	China	Infectious bronchitis virus strain ck/CH/LJL/05I, complete genome.
KX302866	Avian	China	Infectious bronchitis virus strain ck/CH/LJL/04I, complete genome.
KX302871	Avian	China	Infectious bronchitis virus strain ck/CH/LHuB/131123, complete genome.
KX259253	Avian	China	Infectious bronchitis virus strain ck/CH/LHN/120338, complete genome.
KX259248	Avian	China	Infectious bronchitis virus strain ck/CH/LHN/101211, complete genome.
KJ425508	Avian	China	Infectious bronchitis virus strain ck/CH/LHN/090909, complete genome.
KX375808	Avian	China	Infectious bronchitis virus strain ck/CH/LHLJ/99I, complete genome.
KX185057	Avian	China	Infectious bronchitis virus strain ck/CH/LHLJ/95I, complete genome.
KX236004	Avian	China	Infectious bronchitis virus strain ck/CH/LHLJ/150701, complete genome.
KP790145	Avian	China	Infectious bronchitis virus strain CK/CH/LHLJ/141105, complete genome.
KX275390	Avian	China	Infectious bronchitis virus strain ck/CH/LHLJ/141103, complete genome.
KX275391	Avian	China	Infectious bronchitis virus strain ck/CH/LHLJ/140927, complete genome.
KP036502	Avian	China	Infectious bronchitis virus strain ck/CH/LHLJ/140906, complete genome.
KP790146	Avian	China	Infectious bronchitis virus strain CK/CH/LHLJ/140901, complete genome.
KP790144	Avian	China	Infectious bronchitis virus strain CK/CH/LHLJ/140756, complete genome.
KJ425507	Avian	China	Infectious bronchitis virus strain ck/CH/LHLJ/131216, complete genome.
KX302870	Avian	China	Infectious bronchitis virus strain ck/CH/LHLJ/130822, complete genome.
KX302868	Avian	China	Infectious bronchitis virus strain ck/CH/LHLJ/130744, complete genome.
KX275393	Avian	China	Infectious bronchitis virus strain ck/CH/LHLJ/130705, complete genome.
KX434788	Avian	China	Infectious bronchitis virus strain ck/CH/LHLJ/130622, complete genome.
KX372249	Avian	China	Infectious bronchitis virus strain ck/CH/LHLJ/121219, complete genome.
KP118891	Avian	China	Infectious bronchitis virus strain ck/CH/LHLJ/111246, complete genome.
KJ425506	Avian	China	Infectious bronchitis virus strain ck/CH/LHLJ/111050, complete genome.
KP868572	Avian	China	Infectious bronchitis virus strain ck/CH/LHLJ/111043, complete genome.
KX275392	Avian	China	Infectious bronchitis virus strain ck/CH/LHLJ/110943, complete genome.
KX375807	Avian	China	Infectious bronchitis virus strain ck/CH/LHLJ/110836, complete genome.
KX375806	Avian	China	Infectious bronchitis virus strain ck/CH/LHLJ/110673, complete genome.
KJ425505	Avian	China	Infectious bronchitis virus strain ck/CH/LHLJ/110310, complete genome.
JF828980	Avian	China	Infectious bronchitis virus strain ck/CH/LHLJ/100902, complete genome.
KJ425504	Avian	China	Infectious bronchitis virus strain ck/CH/LHLJ/091205, complete genome.
KJ425503	Avian	China	Infectious bronchitis virus strain ck/CH/LHLJ/090908, complete genome.
KX302869	Avian	China	Infectious bronchitis virus strain ck/CH/LHLJ/090806, complete genome.
KX252789	Avian	China	Infectious bronchitis virus strain ck/CH/LHLJ/090605, complete genome.
KX252790	Avian	China	Infectious bronchitis virus strain ck/CH/LHLJ/090515, complete genome.
KX252783	Avian	China	Infectious bronchitis virus strain ck/CH/LHLJ/090510, complete genome.
KX252788	Avian	China	Infectious bronchitis virus strain ck/CH/LHLJ/08-6, complete genome.
JF274479	Avian	China	Infectious bronchitis virus strain ck/CH/LHLJ/07VII, complete genome.
KX219791	Avian	China	Infectious bronchitis virus strain ck/CH/LHLJ/07I, complete genome.
KX252781	Avian	China	Infectious bronchitis virus strain ck/CH/LHB/150619, complete genome.
KX252773	Avian	China	Infectious bronchitis virus strain ck/CH/LHB/140542, complete genome.
KP118887	Avian	China	Infectious bronchitis virus strain ck/CH/LHB/140532, complete genome.
KX252776	Avian	China	Infectious bronchitis virus strain ck/CH/LHB/131144, complete genome.
KJ425502	Avian	China	Infectious bronchitis virus strain ck/CH/LHB/131143, complete genome.
KJ425501	Avian	China	Infectious bronchitis virus strain ck/CH/LHB/131142, complete genome.
KJ425500	Avian	China	Infectious bronchitis virus strain ck/CH/LHB/131132, complete genome.
KJ425499	Avian	China	Infectious bronchitis virus strain ck/CH/LHB/131118, complete genome.
KP118880	Avian	China	Infectious bronchitis virus strain ck/CH/LHB/130927, complete genome.
KJ425498	Avian	China	Infectious bronchitis virus strain ck/CH/LHB/130642, complete genome.
KP036504	Avian	China	Infectious bronchitis virus strain ck/CH/LHB/130630, complete genome.
KX252775	Avian	China	Infectious bronchitis virus strain ck/CH/LHB/130628, complete genome.
KJ425497	Avian	China	Infectious bronchitis virus strain ck/CH/LHB/130598, complete genome.
KX252774	Avian	China	Infectious bronchitis virus strain ck/CH/LHB/130589, complete genome.
KP118890	Avian	China	Infectious bronchitis virus strain ck/CH/LHB/130578, complete genome.
KP118889	Avian	China	Infectious bronchitis virus strain ck/CH/LHB/130575, complete genome.
KJ425496	Avian	China	Infectious bronchitis virus strain ck/CH/LHB/130573, complete genome.
KX247128	Avian	China	Infectious bronchitis virus strain ck/CH/LHB/130569, complete genome.
KX247129	Avian	China	Infectious bronchitis virus strain ck/CH/LHB/130337, complete genome.
MG448607	Avian	China	Infectious bronchitis virus strain ck/CH/LHB/121042, complete genome.
KP118883	Avian	China	Infectious bronchitis virus strain ck/CH/LHB/121041, complete genome.
KJ425495	Avian	China	Infectious bronchitis virus strain ck/CH/LHB/121040, complete genome.
KJ425494	Avian	China	Infectious bronchitis virus strain ck/CH/LHB/121024, complete genome.
KP036503	Avian	China	Infectious bronchitis virus strain ck/CH/LHB/121010, complete genome.
KJ425493	Avian	China	Infectious bronchitis virus strain ck/CH/LHB/120749, complete genome.
KX236014	Avian	China	Infectious bronchitis virus strain ck/CH/LHB/120497, complete genome.
KJ425492	Avian	China	Infectious bronchitis virus strain ck/CH/LHB/120403, complete genome.
KX247130	Avian	China	Infectious bronchitis virus strain ck/CH/LHB/120402, complete genome.
KJ425491	Avian	China	Infectious bronchitis virus strain ck/CH/LHB/111268, complete genome.
KJ425490	Avian	China	Infectious bronchitis virus strain ck/CH/LHB/111232, complete genome.
KX247127	Avian	China	Infectious bronchitis virus strain ck/CH/LHB/111190, complete genome.
KJ425489	Avian	China	Infectious bronchitis virus strain ck/CH/LHB/111172, complete genome.
KX219793	Avian	China	Infectious bronchitis virus strain ck/CH/LHB/111168, complete genome.
KJ425488	Avian	China	Infectious bronchitis virus strain ck/CH/LHB/110825, complete genome.
MK574043	Avian	China	Infectious bronchitis virus strain ck/CH/LHB/110617, complete genome.
MK574042	Avian	China	Infectious bronchitis virus strain ck/CH/LHB/110615, complete genome.
KJ425487	Avian	China	Infectious bronchitis virus strain ck/CH/LHB/110526, complete genome.
KX400753	Avian	China	Infectious bronchitis virus strain ck/CH/LHB/110123, complete genome.
JF330898	Avian	China	Infectious bronchitis virus strain ck/CH/LHB/100801, complete genome.
KX236016	Avian	China	Infectious bronchitis virus strain ck/CH/LHB/090921 complete genome.
KP343691	Avian	China	Infectious bronchitis virus strain ck/CH/LGX/130530, complete genome.
KX640829	Avian	China	Infectious bronchitis virus strain ck/CH/LGX/111119, complete genome.
KF411041	Avian	China	Infectious bronchitis virus strain CK/CH/LGX/091109, complete genome.
KX302874	Avian	China	Infectious bronchitis virus strain ck/CH/LGS/131148, complete genome.
KX185058	Avian	China	Infectious bronchitis virus strain ck/CH/LGS/08I, complete genome.
KX219792	Avian	China	Infectious bronchitis virus strain ck/CH/LGS/06I, complete genome.
KC119407	Avian	China	Infectious bronchitis virus strain Ck/CH/LGD/120724, complete genome.
KC013541	Avian	China	Infectious bronchitis virus strain Ck/CH/LGD/120723, complete genome.
KP118894	Avian	China	Infectious bronchitis virus strain ck/CH/LGD/090907, complete genome.
JX195177	Avian	China	Infectious bronchitis virus strain ck/CH/LDL/97I substrain P5, complete genome.
JX195178	Avian	China	Infectious bronchitis virus strain ck/CH/LDL/97I substrain P115, complete genome.
KX077987	Avian	China	Infectious bronchitis virus strain ck/CH/LDL/150434-III, complete genome.
KX236015	Avian	China	Infectious bronchitis virus strain ck/CH/LDL/140709, complete genome.
KP790143	Avian	China	Infectious bronchitis virus strain CK/CH/LDL/140520, complete genome.
KX236008	Avian	China	Infectious bronchitis virus strain ck/CH/LDL/130325, complete genome.
KJ425486	Avian	China	Infectious bronchitis virus strain ck/CH/LDL/120557, complete genome.
KJ425485	Avian	China	Infectious bronchitis virus strain ck/CH/LDL/110931, complete genome.
JF828981	Avian	China	Infectious bronchitis virus strain ck/CH/LDL/101212, complete genome.
JX195175	Avian	China	Infectious bronchitis virus strain ck/CH/LDL/091022, complete genome.
KX348114	Avian	China	Infectious bronchitis virus strain ck/CH/LDL/05III, complete genome.
KX364298	Avian	China	Infectious bronchitis virus strain ck/CH/LDL/05II, complete genome.
KX364294	Avian	China	Infectious bronchitis virus strain ck/CH/LBJ/140528, complete genome.
KX348116	Avian	China	Infectious bronchitis virus strain ck/CH/LBJ/140514, complete genome.
KX364295	Avian	China	Infectious bronchitis virus strain ck/CH/LBJ/140511, complete genome.
KP118881	Avian	China	Infectious bronchitis virus strain ck/CH/LBJ/140413, complete genome.
KP118882	Avian	China	Infectious bronchitis virus strain ck/CH/LBJ/140402, complete genome.
KX389094	Avian	China	Infectious bronchitis virus strain ck/CH/LBJ/120481, complete genome.
KX348115	Avian	China	Infectious bronchitis virus strain ck/CH/LAH/120907, complete genome.
KX348117	Avian	China	Infectious bronchitis virus strain ck/CH/LAH/120721, complete genome.
KT946798	Avian	China	Infectious bronchitis virus strain CK/CH/GD/GZ14, complete genome.
FJ904715	Avian	USA	Infectious bronchitis virus strain Cal557 2003, complete genome.
FJ904714	Avian	USA	Infectious bronchitis virus strain Cal 1995, complete genome.
KR231009	Avian	Belgium	Infectious bronchitis virus strain B1648, complete genome.
GQ504721	Avian	USA	Infectious bronchitis virus strain Arkansas Vaccine, complete genome.
GQ504720	Avian	USA	Infectious bronchitis virus strain Arkansas DPI, complete genome.
EU526388	Avian	China	Infectious bronchitis virus strain A2, complete genome.
GU393338	Avian	USA	Infectious bronchitis virus serotype JMK, complete genome.
GU393337	Avian	USA	Infectious bronchitis virus serotype Iowa 97, complete genome.
GU393336	Avian	USA	Infectious bronchitis virus serotype Holte, complete genome.
GU393335	Avian	Netherlands	Infectious bronchitis virus serotype H120, complete genome.
GU393334	Avian	USA	Infectious bronchitis virus serotype Gray, complete genome.
GU393333	Avian	USA	Infectious bronchitis virus serotype FL18288, complete genome.
GU393332	Avian	USA	Infectious bronchitis virus serotype Delaware 072, complete genome.
GU393331	Avian	USA	Infectious bronchitis virus serotype Cal56b, complete genome.
EU714028	Avian	China	Infectious bronchitis virus isolate ZJ971, complete genome.
MF508703	Avian	China	Infectious bronchitis virus isolate YX10 D90 vaccine, complete genome.
JF893452	Avian	China	Infectious bronchitis virus isolate YN, complete genome.
KF460437	Avian	Australia	Infectious bronchitis virus isolate VicS-v, complete genome.
KF931628	Avian	Australia	Infectious bronchitis virus isolate VicS-del, complete genome.
MH878976	Avian	Peru	Infectious bronchitis virus isolate VFAR-047, complete genome.
MF421320	Avian	Uruguay	Infectious bronchitis virus isolate UY/11/CA/18, complete genome.
MF421319	Avian	Uruguay	Infectious bronchitis virus isolate UY/09/CA/01, complete genome.
KT852992	Avian	China	Infectious bronchitis virus isolate tl/CH/LDT3/03, complete genome.
KY421672	Avian	China	Infectious bronchitis virus isolate SZ, complete genome.
JQ977697	Avian	South Korea	Infectious bronchitis virus isolate SNU8067, complete genome.
KF853202	Avian	China	Infectious bronchitis virus isolate SDZB0808, complete genome.
KF574761	Avian		Infectious bronchitis virus isolate SDIB821/2012, complete genome.
KY421673	Avian	China	Infectious bronchitis virus isolate SD, complete genome.
EU714029	Avian	China	Infectious bronchitis virus isolate SC021202, complete genome.
KM586818	Avian	China	Infectious bronchitis virus isolate P100, complete genome.
KR608272	Avian	China	Infectious bronchitis virus isolate LDT3-A, complete genome.
JQ977698	Avian	South Korea	Infectious bronchitis virus isolate KM91, complete genome.
MF924725	Avian	South Korea	Infectious bronchitis virus isolate K2, complete genome.
MG233398	Avian	Iran	Infectious bronchitis virus isolate IS-1494, complete genome.
KR902510	Avian	India	Infectious bronchitis virus isolate Ind-TN92-03, complete genome.
KJ135013	Avian	Ukraine	Infectious bronchitis virus isolate IBVUkr27-11, complete genome.
MH539772	Avian	Canada	Infectious bronchitis virus isolate IBV_SES_15SK-02, complete genome.
MH539771	Avian	Canada	Infectious bronchitis virus isolate IBV_SES_15AB-01, complete genome.
KY805846	Avian	Egypt	Infectious bronchitis virus isolate IBV/Ck/EG/CU/4/2014, complete genome.
KY805845	Avian	Egypt	Infectious bronchitis virus isolate IBV/Ck/EG/CU/1/2014, complete genome.
MN512438	Avian	Canada	Infectious bronchitis virus isolate IBV/Ck/Can/18-049707, complete genome.
MN512437	Avian	Canada	Infectious bronchitis virus isolate IBV/Ck/Can/18-048430, complete genome.
MN512436	Avian	Canada	Infectious bronchitis virus isolate IBV/Ck/Can/18-048192T, complete genome.
MN512435	Avian	Canada	Infectious bronchitis virus isolate IBV/Ck/Can/17-036989, complete genome.
MN512434	Avian	Canada	Infectious bronchitis virus isolate IBV/Ck/Can/17-035614, complete genome.
MG738155	Avian	Malaysia	Infectious bronchitis virus isolate IBS130/2015, complete genome.
MG738154	Avian	Malaysia	Infectious bronchitis virus isolate IBS037A/2014, complete genome.
MG517474	Avian	China	Infectious bronchitis virus isolate GZ14_F80_vaccine, complete genome.
HQ850618	Avian	China	Infectious bronchitis virus isolate GX-YL9, complete genome.
HQ848267	Avian	China	Infectious bronchitis virus isolate GX-YL5, complete genome.
KY047602	Avian	Poland	Infectious bronchitis virus isolate gammaCoV/Ck/Poland/G052/2016, complete genome.
KT886454	Avian	Poland	Infectious bronchitis virus isolate gammaCoV/Ck/Poland/74/2009, complete genome.
MG021194	Avian	Italy	Infectious bronchitis virus isolate gammaCoV/AvCov/Ck/Italy/624I/96, complete genome.
MK878536	Avian	USA	Infectious bronchitis virus isolate GA9977/2019, complete genome.
MN599049	Avian	USA	Infectious bronchitis virus isolate GA/1476/2015, complete genome.
MN566147	Avian	USA	Infectious bronchitis virus isolate GA/1359/1994, complete genome.
HM245923	Avian	China	Infectious bronchitis virus isolate DY07, complete genome.
HM245924	Avian	China	Infectious bronchitis virus isolate CQ04-1, complete genome.
KT736032	Avian	China	Infectious bronchitis virus isolate ckCHLDL150434-II, complete genome.
MK329221	Avian	China	Infectious bronchitis virus isolate CK-CH-GX-YL17, complete genome.
KP662631	Avian	South Africa	Infectious bronchitis virus isolate ck/ZA/3665/11, complete genome.
KM213963	Avian	China	Infectious bronchitis virus isolate CK/CH/XDC- 2/2013, complete genome.
KF668605	Avian	China	Infectious bronchitis virus isolate CK/CH/SD09/005, complete genome.
KJ128295	Avian	China	Infectious bronchitis virus isolate CK/CH/SD/121220, complete genome.
KT736031	Avian	China	Infectious bronchitis virus isolate ck/CH/LDL/150434-I, complete genome.
KF663561	Avian	China	Infectious bronchitis virus isolate ck/CH/IBYZ/2011, complete genome.
KF663560	Avian	China	Infectious bronchitis virus isolate ck/CH/IBWF/2007, complete genome.
KF663559	Avian	China	Infectious bronchitis virus isolate ck/CH/IBTZ/2012, complete genome.
MH020185	Avian	China	Infectious bronchitis virus isolate CK/CH/HD/171018, complete genome.
MF882923	Avian	China	Infectious bronchitis virus isolate CK/CH/HB/2016, complete genome.
MG197727	Avian	China	Infectious bronchitis virus isolate CK/CH/GD/QY16, complete genome.
MK309398	Avian	China	Infectious bronchitis virus isolate CK/CH/GD/HY16, complete genome.
MN197549	Avian	China	Infectious bronchitis virus isolate CK/CH/GD/GDTS13, complete genome.
KU361188	Avian	China	Infectious bronchitis virus isolate CK/CH/2014/QL1403, complete genome.
KU361187	Avian	China	Infectious bronchitis virus isolate CK/CH/2010/JT-1, complete genome.
MF924724	Avian	South Korea	Infectious bronchitis virus isolate BP-CaKII, complete genome.
KT203557	Avian	India	Infectious bronchitis virus isolate B17, complete genome.
KX272465	Avian	Sudan	Infectious bronchitis virus isolate AR251-15, complete genome.
KX266757	Avian	Taiwan	Infectious bronchitis virus isolate 3575/08, complete genome.
LC364343	Avian	United Arab Emirates	Houbara coronavirus UAE-HKU28 285F genomic RNA, complete genome.
MN611523	Avian	China	Hipposideros pomona bat coronavirus HKU10-related isolate 160942, complete genome.
MN611525	Avian	China	Hipposideros pomona bat coronavirus CHB25 isolate CHB0025, complete genome.
LN610099	Avian	France	Guinea fowl coronavirus GfCoV/FR/2011 complete genome.
LC364342	Avian	United Arab Emirates	Falcon coronavirus UAE-HKU27 988F genomic RNA, complete genome.
KR822424	Avian	France	European turkey coronavirus 080385d, complete genome.
KM454473	Avian	China	Duck coronavirus isolate DK/GD/27/2014, complete genome.
JF705860	Avian	China	Duck coronavirus isolate DK/CH/HN/ZZ2004, complete genome.
NC_016996	Avian	China: Hong Kong	Common-moorhen coronavirus HKU21, complete genome.
JQ065049	Avian	China: Hong Kong	Common-moorhen coronavirus HKU21 strain HKU21-8295, complete genome.
MK359255	Avian	Canada	Canada goose coronavirus strain Cambridge_Bay_2017, complete genome.
FJ376620	Avian	Hong Kong	Bulbul coronavirus HKU11-796, complete genome.
NC_025217	Avian	China	Bat Hp-betacoronavirus/Zhejiang2013, complete genome.
NC_001451	Avian		Avian infectious bronchitis virus, complete genome.
AY851295	Avian	USA	Avian infectious bronchitis virus strain Mass 41, complete genome.
AY646283	Avian		Avian infectious bronchitis virus partridge/GD/S14/2003, complete genome.
DQ288927	Avian	China	Avian infectious bronchitis virus isolate SAIBK, complete genome.
AY641576	Avian		Avian infectious bronchitis virus isolate Peafowl/GD/KQ6/2003, complete genome.
DQ001339	Avian	Singapore	Avian infectious bronchitis virus isolate IBV-p65, complete genome.
DQ001338	Avian	Singapore	Avian infectious bronchitis virus isolate IBV-EP3, complete genome.
AY319651	Avian	China	Avian infectious bronchitis virus isolate BJ, complete genome.
KY626045	Avian	Brazil	Avian coronavirus strain Ma5, complete genome.
KY933090	Avian		Avian coronavirus strain L1148, complete genome.
MH021175	Avian	Netherlands	Avian coronavirus strain D274, complete genome.
KY626044	Avian	Brazil	Avian coronavirus strain BR-I, complete genome.
KY933089	Avian	United Kingdom	Avian coronavirus strain 1148-A, complete genome.
MG913342	Avian	Brazil	Avian coronavirus isolate AvCoV/Gallus gallus/Brazil/sample 38/2013 GI-11, complete genome, complete genome.
MG913343	Avian	Brazil	Avian coronavirus isolate AvCoV/Gallus gallus/Brazil/sample 22/2013, complete genome.
KX258195	Avian	Brazil	Avian coronavirus isolate 23/2013, complete genome.
MK071267	Avian		Avian coronavirus AvCoV/Gallus gallus//H120 complete genome.
KY073748	Avian	Kenya	229E-related bat coronavirus strain BtKY229E-8, complete genome.
KY073747	Avian	Kenya	229E-related bat coronavirus strain BtKY229E-1, complete genome.
NC_030886	Bat	China	Rousettus bat coronavirus isolate GCCDC1 356, complete genome.
NC_032107	Bat	Kenya	NL63-related bat coronavirus strain BtKYNL63-9a, complete genome.
NC_009021	Bat	China: Guangdong province	Bat coronavirus HKU9-1, complete genome.
NC_009020	Bat	China: Guangdong province	Bat coronavirus HKU5-1, complete genome.
NC_009019	Bat	China: Guangdong province	Bat coronavirus HKU4-1, complete genome.
KU973692	Bat	China	UNVERIFIED: SARS-related coronavirus isolate F46, complete genome.
MN611519	Bat	China	Tylonycteris pachypus bat coronavirus HKU4-related isolate GZ131656, complete genome.
MK720944	Bat	China	Tylonycteris bat coronavirus HKU33 strain GZ151867, complete genome.
MF094686	Bat	China	Swine acute diarrhea syndrome related coronavirus isolate 8495, complete genome.
MF094685	Bat	China	Swine acute diarrhea syndrome related coronavirus isolate 8462, complete genome.
MF094688	Bat	China	Swine acute diarrhea syndrome related coronavirus isolate 162140, complete genome.
MF094687	Bat	China	Swine acute diarrhea syndrome related coronavirus isolate 141388, complete genome.
KY352407	Bat	Kenya	Severe acute respiratory syndrome-related coronavirus strain BtKY72, complete genome.
MN611521	Bat	China	Scotophilus kuhlii bat coronavirus 512-related isolate HK140714, complete genome.
NC_009657	Bat	China	Scotophilus bat coronavirus 512, complete genome.
KT444582	Bat	China	SARS-like coronavirus WIV16, complete genome.
MG762674	Bat	China	Rousettus bat coronavirus HKU9 isolate Rousettus spp/Jinghong/2009, complete genome.
NC_018871	Bat	China	Rousettus bat coronavirus HKU10, complete genome.
JQ989270	Bat	China	Rousettus bat coronavirus HKU10 isolate 183A, complete genome.
JQ989271	Bat	China	Rousettus bat coronavirus HKU10 isolate 175A, complete genome.
MN611517	Bat	Kenya	Rousettus aegyptiacus bat coronavirus 229E-related isolate 5425, complete genome.
MK720946	Bat	Hong Kong	Rhinolophus bat coronavirus HKU32 strain TLC28A, complete genome.
MK720945	Bat	Hong Kong	Rhinolophus bat coronavirus HKU32 strain TLC26A, complete genome.
KF569996	Bat	China	Rhinolophus affinis coronavirus isolate LYRa11, complete genome.
MN611522	Bat	China	Rhinolophus affinis bat coronavirus HKU2-related isolate 160660, complete genome.
KY073745	Bat	Kenya	NL63-related bat coronavirus strain BtKYNL63-9b, complete genome.
KY073746	Bat	Kenya	NL63-related bat coronavirus strain BtKYNL63-15, complete genome.
KY799179	Bat	Canada	Myotis lucifugus coronavirus, complete genome.
MN611524	Bat	China	Miniopterus schreibersii bat coronavirus 1-related isolate 161454, complete genome.
MN611518	Bat	China	Miniopterus pusillus bat coronavirus HKU8-related isolate 6610, complete genome.
EU420138	Bat	Hong Kong	Miniopterus bat coronavirus 1, complete genome.
MG021452	Bat	China	Middle East respiratory syndrome-related coronavirus isolate NL140422, complete genome.
MG021451	Bat	China	Middle East respiratory syndrome-related coronavirus isolate NL13845, complete genome.
MG596802	Bat	Italy	Middle East respiratory syndrome-related coronavirus isolate Bat-CoV/H.savii/Italy/206645-40/2011, complete genome.
KX442564	Bat	China	Hypsugo bat coronavirus HKU25 isolate YD131305, complete genome.
KX442565	Bat	China	Hypsugo bat coronavirus HKU25 isolate NL140462, complete genome.
DQ339101	Bat	Hong Kong	Human coronavirus HKU1 strain N5P8 genotype A/B recombinant, complete genome.
JQ989266	Bat	Hong Kong	Hipposideros bat coronavirus HKU10 isolate TT3A, complete genome.
JQ989273	Bat	Hong Kong	Hipposideros bat coronavirus HKU10 isolate TLC1347A, complete genome.
JQ989272	Bat	Hong Kong	Hipposideros bat coronavirus HKU10 isolate TLC1343A, complete genome.
JQ989268	Bat	Hong Kong	Hipposideros bat coronavirus HKU10 isolate TLC1310A, complete genome.
JQ989267	Bat	Hong Kong	Hipposideros bat coronavirus HKU10 isolate SL12A, complete genome.
JQ989269	Bat	Hong Kong	Hipposideros bat coronavirus HKU10 isolate LSH5A, complete genome.
MK211372	Bat	China	Coronavirus BtSk-AlphaCoV/GX2018D, complete genome.
MK211371	Bat	China	Coronavirus BtSk-AlphaCoV/GX2018C, complete genome.
MK211370	Bat	China	Coronavirus BtSk-AlphaCoV/GX2018B, complete genome.
MK211369	Bat	China	Coronavirus BtSk-AlphaCoV/GX2018A, complete genome.
MK211379	Bat	China	Coronavirus BtRt-BetaCoV/GX2018, complete genome.
MK211378	Bat	China	Coronavirus BtRs-BetaCoV/YN2018D, complete genome.
MK211377	Bat	China	Coronavirus BtRs-BetaCoV/YN2018C, complete genome.
MK211376	Bat	China	Coronavirus BtRs-BetaCoV/YN2018B, complete genome.
MK211375	Bat	China	Coronavirus BtRs-BetaCoV/YN2018A, complete genome.
MK211373	Bat	China	Coronavirus BtRs-AlphaCoV/YN2018, complete genome.
MK211374	Bat	China	Coronavirus BtRl-BetaCoV/SC2018, complete genome.
NC_028824	Bat	China	BtRf-AlphaCoV/YN2012, complete genome.
NC_028814	Bat	China	BtRf-AlphaCoV/HuB2013, complete genome.
NC_028833	Bat	China	BtNv-AlphaCoV/SC2013, complete genome.
NC_028811	Bat	China	BtMr-AlphaCoV/SAX2011, complete genome.
KP886809	Bat	China	Bat SARS-like coronavirus YNLF_34C, complete genome.
KP886808	Bat	China	Bat SARS-like coronavirus YNLF_31C, complete genome.
KF367457	Bat	China	Bat SARS-like coronavirus WIV1, complete genome.
KC881005	Bat	China	Bat SARS-like coronavirus RsSHC014, complete genome.
KC881006	Bat	China	Bat SARS-like coronavirus Rs3367, complete genome.
KY417152	Bat	China	Bat SARS-like coronavirus isolate Rs9401, complete genome.
KY417151	Bat	China	Bat SARS-like coronavirus isolate Rs7327, complete genome.
KY417150	Bat	China	Bat SARS-like coronavirus isolate Rs4874, complete genome.
KY417149	Bat	China	Bat SARS-like coronavirus isolate Rs4255, complete genome.
KY417148	Bat	China	Bat SARS-like coronavirus isolate Rs4247, complete genome.
KY417147	Bat	China	Bat SARS-like coronavirus isolate Rs4237, complete genome.
KY417146	Bat	China	Bat SARS-like coronavirus isolate Rs4231, complete genome.
KY417144	Bat	China	Bat SARS-like coronavirus isolate Rs4084, complete genome.
KY417143	Bat	China	Bat SARS-like coronavirus isolate Rs4081, complete genome.
KY417145	Bat	China	Bat SARS-like coronavirus isolate Rf4092, complete genome.
MG772934	Bat	China	Bat SARS-like coronavirus isolate bat-SL-CoVZXC21, complete genome.
MG772933	Bat	China	Bat SARS-like coronavirus isolate bat-SL-CoVZC45, complete genome.
KY417142	Bat	China	Bat SARS-like coronavirus isolate As6526, complete genome.
DQ071615	Bat	China	Bat SARS coronavirus Rp3, complete genome.
DQ412043	Bat	China: Hubei	Bat SARS coronavirus Rm1, complete genome.
DQ412042	Bat	China: Hubei	Bat SARS coronavirus Rf1, complete genome.
GQ153544	Bat	China: Hong Kong	Bat SARS coronavirus HKU3-9, complete genome.
GQ153543	Bat	China: Hong Kong	Bat SARS coronavirus HKU3-8, complete genome.
GQ153542	Bat	China: Hong Kong	Bat SARS coronavirus HKU3-7, complete genome.
GQ153541	Bat	China: Hong Kong	Bat SARS coronavirus HKU3-6, complete genome.
GQ153540	Bat	China: Hong Kong	Bat SARS coronavirus HKU3-5, complete genome.
GQ153539	Bat	China: Hong Kong	Bat SARS coronavirus HKU3-4, complete genome.
DQ084200	Bat	China: Hong Kong	bat SARS coronavirus HKU3-3, complete genome.
DQ084199	Bat	China: Hong Kong	bat SARS coronavirus HKU3-2, complete genome.
GQ153548	Bat	China: Hong Kong	Bat SARS coronavirus HKU3-13, complete genome.
GQ153547	Bat	China: Hong Kong	Bat SARS coronavirus HKU3-12, complete genome.
GQ153546	Bat	China: Hong Kong	Bat SARS coronavirus HKU3-11, complete genome.
GQ153545	Bat	China: Hong Kong	Bat SARS coronavirus HKU3-10, complete genome.
DQ022305	Bat	China: Hong Kong	Bat SARS coronavirus HKU3-1, complete genome.
LC469308	Bat	Japan:Tokyo, Okutama	Bat coronavirus Vs-CoV-1 genomic RNA, nearly complete genome.
MK492263	Bat	Singapore	Bat coronavirus strain BtCoV92, complete genome.
KY938558	Bat	South Korea: abandoned mine	Bat coronavirus strain 16BO133, complete genome.
JX993987	Bat	China	Bat coronavirus Rp/Shaanxi2011, complete genome.
MN996532	Bat	China	Bat coronavirus isolate RaTG13, complete genome.
KU182964	Bat	China	Bat coronavirus isolate JTMC15, complete genome.
KU182965	Bat	China	Bat coronavirus isolate JPDB144, complete genome.
KY770860	Bat	China	Bat coronavirus isolate Jiyuan-84, complete genome.
KY770851	Bat	China	Bat coronavirus isolate Anlong-57, complete genome.
KY770850	Bat	China	Bat coronavirus isolate Anlong-43, complete genome.
KY770859	Bat	China	Bat coronavirus isolate Anlong-112, complete genome.
KY770858	Bat	China	Bat coronavirus isolate Anlong-103, complete genome.
HM211099	Bat	China: Guangdong province	Bat coronavirus HKU9-5-2, complete genome.
HM211098	Bat	China: Guangdong province	Bat coronavirus HKU9-5-1, complete genome.
EF065516	Bat	China: Guangdong province	Bat coronavirus HKU9-4, complete genome.
EF065515	Bat	China: Guangdong province	Bat coronavirus HKU9-3, complete genome.
EF065514	Bat	China: Guangdong province	Bat coronavirus HKU9-2, complete genome.
HM211101	Bat	China: Guangdong province	Bat coronavirus HKU9-10-2, complete genome.
HM211100	Bat	China: Guangdong province	Bat coronavirus HKU9-10-1, complete genome.
NC_010438	Bat	Hong Kong	Bat coronavirus HKU8, complete genome.
EU420139	Bat	Hong Kong	Bat coronavirus HKU8 strain AFCD77, complete genome.
EF065512	Bat	China: Guangdong province	Bat coronavirus HKU5-5, complete genome.
EF065511	Bat	China: Guangdong province	Bat coronavirus HKU5-3, complete genome.
EF065510	Bat	China: Guangdong province	Bat coronavirus HKU5-2, complete genome.
EF065508	Bat	China: Guangdong province	Bat coronavirus HKU4-4, complete genome.
EF065507	Bat	China: Guangdong province	Bat coronavirus HKU4-3, complete genome.
EF065506	Bat	China: Guangdong province	Bat coronavirus HKU4-2, complete genome.
NC_009988	Bat	Hong Kong	Bat coronavirus HKU2, complete genome.
EF203065	Bat		Bat coronavirus HKU2 strain HKU2/HK/46/2006, complete genome.
EF203067	Bat		Bat coronavirus HKU2 strain HKU2/HK/33/2006, complete genome.
EF203066	Bat		Bat coronavirus HKU2 strain HKU2/HK/298/2006, complete genome.
EF203064	Bat		Bat coronavirus HKU2 strain HKU2/GD/430/2006, complete genome.
JX993988	Bat	China	Bat coronavirus Cp/Yunnan2011, complete genome.
NC_022103	Bat	USA: Boulder County, CO	Bat coronavirus CDPHE15/USA/2006, complete genome.
MG916903	Bat	China	Bat coronavirus BtCoV/Rh/YN2012 isolate BtCoV/Rh/YN2012_Rs4259, complete genome.
MG916902	Bat	China	Bat coronavirus BtCoV/Rh/YN2012 isolate BtCoV/Rh/YN2012_Rs4125, complete genome.
MG916901	Bat	China	Bat coronavirus BtCoV/Rh/YN2012 isolate BtCoV/Rh/YN2012_Rs3376, complete genome.
MG916904	Bat	China	Bat coronavirus BtCoV/Rh/YN2012 isolate BtCoV/Rh/YN2012_Ra13591, complete genome.
NC_014470	Bat	Bulgaria	Bat coronavirus BM48-31/BGR/2008, complete genome.
EU420137	Bat	Hong Kong	Bat coronavirus 1B strain AFCD307, complete genome.
NC_010437	Bat	Hong Kong	Bat coronavirus 1A, complete genome.
DQ648857	Bat	China: Hubei	Bat coronavirus (BtCoV/279/2005), complete genome.
DQ648856	Bat	China: Hubei	Bat coronavirus (BtCoV/273/2005), complete genome.
DQ648794	Bat	China	Bat coronavirus (BtCoV/133/2005), complete genome.
MN065811	Bat	Finland: Helsinki	Bat alphacoronavirus strain BtCoV/008_16/M.bra/FIN/2016, complete genome.
MH687967	Bat	Viet Nam	Alphacoronavirus sp. strain VZ_AlphaCoV_20745_8, complete genome.
MH687966	Bat	Viet Nam	Alphacoronavirus sp. strain VZ_AlphaCoV_20745_6, complete genome.
MH687965	Bat	Viet Nam	Alphacoronavirus sp. strain VZ_AlphaCoV_20745_17, complete genome.
MH687964	Bat	Viet Nam	Alphacoronavirus sp. strain VZ_AlphaCoV_20745_10, complete genome.
MH687963	Bat	Viet Nam	Alphacoronavirus sp. strain VZ_AlphaCoV_20724_95, complete genome.
MH687962	Bat	Viet Nam	Alphacoronavirus sp. strain VZ_AlphaCoV_17819_50, complete genome.
MH687961	Bat	Viet Nam	Alphacoronavirus sp. strain VZ_AlphaCoV_17819_4, complete genome.
MH687960	Bat	Viet Nam	Alphacoronavirus sp. strain VZ_AlphaCoV_17819_22, complete genome.
MH687959	Bat	Viet Nam	Alphacoronavirus sp. strain VZ_AlphaCoV_17819_17, complete genome.
MH687958	Bat	Viet Nam	Alphacoronavirus sp. strain VZ_AlphaCoV_16845_87, complete genome.
MH687957	Bat	Viet Nam	Alphacoronavirus sp. strain VZ_AlphaCoV_16845_64, complete genome.
MH687956	Bat	Viet Nam	Alphacoronavirus sp. strain VZ_AlphaCoV_16845_53, complete genome.
MH687955	Bat	Viet Nam	Alphacoronavirus sp. strain VZ_AlphaCoV_16845_47, complete genome.
MH687954	Bat	Viet Nam	Alphacoronavirus sp. strain VZ_AlphaCoV_16845_24, complete genome.
MH687953	Bat	Viet Nam	Alphacoronavirus sp. strain VZ_AlphaCoV_16715_86, complete genome.
MH687952	Bat	Viet Nam	Alphacoronavirus sp. strain VZ_AlphaCoV_16715_84, complete genome.
MH687951	Bat	Viet Nam	Alphacoronavirus sp. strain VZ_AlphaCoV_16715_78, complete genome.
MH687950	Bat	Viet Nam	Alphacoronavirus sp. strain VZ_AlphaCoV_16715_77, complete genome.
MH687949	Bat	Viet Nam	Alphacoronavirus sp. strain VZ_AlphaCoV_16715_76, complete genome.
MH687948	Bat	Viet Nam	Alphacoronavirus sp. strain VZ_AlphaCoV_16715_7, complete genome.
MH687947	Bat	Viet Nam	Alphacoronavirus sp. strain VZ_AlphaCoV_16715_63, complete genome.
MH687946	Bat	Viet Nam	Alphacoronavirus sp. strain VZ_AlphaCoV_16715_61, complete genome.
MH687945	Bat	Viet Nam	Alphacoronavirus sp. strain VZ_AlphaCoV_16715_56, complete genome.
MH687944	Bat	Viet Nam	Alphacoronavirus sp. strain VZ_AlphaCoV_16715_53, complete genome.
MH687943	Bat	Viet Nam	Alphacoronavirus sp. strain VZ_AlphaCoV_16715_5, complete genome.
MH687942	Bat	Viet Nam	Alphacoronavirus sp. strain VZ_AlphaCoV_16715_47_c2, complete genome.
MH687941	Bat	Viet Nam	Alphacoronavirus sp. strain VZ_AlphaCoV_16715_47_c1, complete genome.
MH687940	Bat	Viet Nam	Alphacoronavirus sp. strain VZ_AlphaCoV_16715_45, complete genome.
MH687939	Bat	Viet Nam	Alphacoronavirus sp. strain VZ_AlphaCoV_16715_39_c2, complete genome.
MH687938	Bat	Viet Nam	Alphacoronavirus sp. strain VZ_AlphaCoV_16715_39_c1, complete genome.
MH687937	Bat	Viet Nam	Alphacoronavirus sp. strain VZ_AlphaCoV_16715_32, complete genome.
MH687936	Bat	Viet Nam	Alphacoronavirus sp. strain VZ_AlphaCoV_16715_31, complete genome.
MH687935	Bat	Viet Nam	Alphacoronavirus sp. strain VZ_AlphaCoV_16715_24, complete genome.
MH687934	Bat	Viet Nam	Alphacoronavirus sp. strain VZ_AlphaCoV_16715_23, complete genome.
MK472071	Bat	Australia	Alphacoronavirus sp. isolate WAAlc1, complete genome.
MK472070	Bat	Australia	Alphacoronavirus sp. isolate WA3607, complete genome.
MK472069	Bat	Australia	Alphacoronavirus sp. isolate WA3301, complete genome.
MK472068	Bat	Australia	Alphacoronavirus sp. isolate WA2028, complete genome.
MK472067	Bat	Australia	Alphacoronavirus sp. isolate WA1087, complete genome.
NC_028752	Camel	Saudi Arabia	Camel alphacoronavirus isolate camel/Riyadh/Ry141/2015, complete genome.
MF598686	Camel	United Arab Emirates	Middle East respiratory syndrome-related coronavirus strain camel/UAE_B99_2015, complete genome.
MF598685	Camel	United Arab Emirates	Middle East respiratory syndrome-related coronavirus strain camel/UAE_B97_2015, complete genome.
MF598684	Camel	United Arab Emirates	Middle East respiratory syndrome-related coronavirus strain camel/UAE_B96_2015, complete genome.
MF598683	Camel	United Arab Emirates	Middle East respiratory syndrome-related coronavirus strain camel/UAE_B95_2015, complete genome.
MF598682	Camel	United Arab Emirates	Middle East respiratory syndrome-related coronavirus strain camel/UAE_B93_2015, complete genome.
MF598681	Camel	United Arab Emirates	Middle East respiratory syndrome-related coronavirus strain camel/UAE_B92_2015, complete genome.
MF598680	Camel	United Arab Emirates	Middle East respiratory syndrome-related coronavirus strain camel/UAE_B91_2015, complete genome.
MF598679	Camel	United Arab Emirates	Middle East respiratory syndrome-related coronavirus strain camel/UAE_B90_2015, complete genome.
MF598601	Camel	United Arab Emirates	Middle East respiratory syndrome-related coronavirus strain camel/UAE_B9_2015, complete genome.
MF598678	Camel	United Arab Emirates	Middle East respiratory syndrome-related coronavirus strain camel/UAE_B88_2015, complete genome.
MF598677	Camel	United Arab Emirates	Middle East respiratory syndrome-related coronavirus strain camel/UAE_B87_2015, complete genome.
MF598676	Camel	United Arab Emirates	Middle East respiratory syndrome-related coronavirus strain camel/UAE_B86_2015, complete genome.
MF598675	Camel	United Arab Emirates	Middle East respiratory syndrome-related coronavirus strain camel/UAE_B85_2015, complete genome.
MF598674	Camel	United Arab Emirates	Middle East respiratory syndrome-related coronavirus strain camel/UAE_B84_2015, complete genome.
MF598673	Camel	United Arab Emirates	Middle East respiratory syndrome-related coronavirus strain camel/UAE_B83_2015, complete genome.
MF598672	Camel	United Arab Emirates	Middle East respiratory syndrome-related coronavirus strain camel/UAE_B82_2015, complete genome.
MF598671	Camel	United Arab Emirates	Middle East respiratory syndrome-related coronavirus strain camel/UAE_B81_2015, complete genome.
MF598670	Camel	United Arab Emirates	Middle East respiratory syndrome-related coronavirus strain camel/UAE_B80_2015, complete genome.
MF598600	Camel	United Arab Emirates	Middle East respiratory syndrome-related coronavirus strain camel/UAE_B8_2015, complete genome.
MF598669	Camel	United Arab Emirates	Middle East respiratory syndrome-related coronavirus strain camel/UAE_B79_2015, complete genome.
MF598668	Camel	United Arab Emirates	Middle East respiratory syndrome-related coronavirus strain camel/UAE_B78_2015, complete genome.
MF598667	Camel	United Arab Emirates	Middle East respiratory syndrome-related coronavirus strain camel/UAE_B77_2015, complete genome.
MF598666	Camel	United Arab Emirates	Middle East respiratory syndrome-related coronavirus strain camel/UAE_B76_2015, complete genome.
MF598665	Camel	United Arab Emirates	Middle East respiratory syndrome-related coronavirus strain camel/UAE_B75_2015, complete genome.
MF598664	Camel	United Arab Emirates	Middle East respiratory syndrome-related coronavirus strain camel/UAE_B74_2015, complete genome.
MF598663	Camel	United Arab Emirates	Middle East respiratory syndrome-related coronavirus strain camel/UAE_B73_2015, complete genome.
MF598662	Camel	United Arab Emirates	Middle East respiratory syndrome-related coronavirus strain camel/UAE_B72_2015, complete genome.
MF598661	Camel	United Arab Emirates	Middle East respiratory syndrome-related coronavirus strain camel/UAE_B71_2015, complete genome.
MF598660	Camel	United Arab Emirates	Middle East respiratory syndrome-related coronavirus strain camel/UAE_B70_2015, complete genome.
MF598599	Camel	United Arab Emirates	Middle East respiratory syndrome-related coronavirus strain camel/UAE_B7_2015, complete genome.
MF598659	Camel	United Arab Emirates	Middle East respiratory syndrome-related coronavirus strain camel/UAE_B69_2015, complete genome.
MF598658	Camel	United Arab Emirates	Middle East respiratory syndrome-related coronavirus strain camel/UAE_B68_2015, complete genome.
MF598657	Camel	United Arab Emirates	Middle East respiratory syndrome-related coronavirus strain camel/UAE_B67_2015, complete genome.
MF598656	Camel	United Arab Emirates	Middle East respiratory syndrome-related coronavirus strain camel/UAE_B66_2015, complete genome.
MF598655	Camel	United Arab Emirates	Middle East respiratory syndrome-related coronavirus strain camel/UAE_B65_2015, complete genome.
MF598654	Camel	United Arab Emirates	Middle East respiratory syndrome-related coronavirus strain camel/UAE_B64_2015, complete genome.
MF598653	Camel	United Arab Emirates	Middle East respiratory syndrome-related coronavirus strain camel/UAE_B63_2015, complete genome.
MF598652	Camel	United Arab Emirates	Middle East respiratory syndrome-related coronavirus strain camel/UAE_B62_2015, complete genome.
MF598651	Camel	United Arab Emirates	Middle East respiratory syndrome-related coronavirus strain camel/UAE_B61_2015, complete genome.
MF598650	Camel	United Arab Emirates	Middle East respiratory syndrome-related coronavirus strain camel/UAE_B60_2015, complete genome.
MF598598	Camel	United Arab Emirates	Middle East respiratory syndrome-related coronavirus strain camel/UAE_B6_2015, complete genome.
MF598649	Camel	United Arab Emirates	Middle East respiratory syndrome-related coronavirus strain camel/UAE_B59_2015, complete genome.
MF598648	Camel	United Arab Emirates	Middle East respiratory syndrome-related coronavirus strain camel/UAE_B58_2015, complete genome.
MF598647	Camel	United Arab Emirates	Middle East respiratory syndrome-related coronavirus strain camel/UAE_B56_2015, complete genome.
MF598646	Camel	United Arab Emirates	Middle East respiratory syndrome-related coronavirus strain camel/UAE_B55_2015, complete genome.
MF598645	Camel	United Arab Emirates	Middle East respiratory syndrome-related coronavirus strain camel/UAE_B54_2015, complete genome.
MF598644	Camel	United Arab Emirates	Middle East respiratory syndrome-related coronavirus strain camel/UAE_B53_2015, complete genome.
MF598643	Camel	United Arab Emirates	Middle East respiratory syndrome-related coronavirus strain camel/UAE_B52_2015, complete genome.
MF598641	Camel	United Arab Emirates	Middle East respiratory syndrome-related coronavirus strain camel/UAE_B50_2015, complete genome.
MF598597	Camel	United Arab Emirates	Middle East respiratory syndrome-related coronavirus strain camel/UAE_B5_2015, complete genome.
MF598640	Camel	United Arab Emirates	Middle East respiratory syndrome-related coronavirus strain camel/UAE_B49_2015, complete genome.
MF598639	Camel	United Arab Emirates	Middle East respiratory syndrome-related coronavirus strain camel/UAE_B48_2015, complete genome.
MF598638	Camel	United Arab Emirates	Middle East respiratory syndrome-related coronavirus strain camel/UAE_B47_2015, complete genome.
MF598637	Camel	United Arab Emirates	Middle East respiratory syndrome-related coronavirus strain camel/UAE_B46_2015, complete genome.
MF598636	Camel	United Arab Emirates	Middle East respiratory syndrome-related coronavirus strain camel/UAE_B45_2015, complete genome.
MF598635	Camel	United Arab Emirates	Middle East respiratory syndrome-related coronavirus strain camel/UAE_B44_2015, complete genome.
MF598634	Camel	United Arab Emirates	Middle East respiratory syndrome-related coronavirus strain camel/UAE_B42_2015, complete genome.
MF598633	Camel	United Arab Emirates	Middle East respiratory syndrome-related coronavirus strain camel/UAE_B41_2015, complete genome.
MF598632	Camel	United Arab Emirates	Middle East respiratory syndrome-related coronavirus strain camel/UAE_B40_2015, complete genome.
MF598596	Camel	United Arab Emirates	Middle East respiratory syndrome-related coronavirus strain camel/UAE_B4_2015, complete genome.
MF598631	Camel	United Arab Emirates	Middle East respiratory syndrome-related coronavirus strain camel/UAE_B39_2015, complete genome.
MF598630	Camel	United Arab Emirates	Middle East respiratory syndrome-related coronavirus strain camel/UAE_B38_2015, complete genome.
MF598629	Camel	United Arab Emirates	Middle East respiratory syndrome-related coronavirus strain camel/UAE_B37_2015, complete genome.
MF598627	Camel	United Arab Emirates	Middle East respiratory syndrome-related coronavirus strain camel/UAE_B35_2015, complete genome.
MF598626	Camel	United Arab Emirates	Middle East respiratory syndrome-related coronavirus strain camel/UAE_B34_2015, complete genome.
MF598625	Camel	United Arab Emirates	Middle East respiratory syndrome-related coronavirus strain camel/UAE_B33_2015, complete genome.
MF598624	Camel	United Arab Emirates	Middle East respiratory syndrome-related coronavirus strain camel/UAE_B32_2015, complete genome.
MF598623	Camel	United Arab Emirates	Middle East respiratory syndrome-related coronavirus strain camel/UAE_B31_2015, complete genome.
MF598622	Camel	United Arab Emirates	Middle East respiratory syndrome-related coronavirus strain camel/UAE_B30_2015, complete genome.
MF598621	Camel	United Arab Emirates	Middle East respiratory syndrome-related coronavirus strain camel/UAE_B29_2015, complete genome.
MF598620	Camel	United Arab Emirates	Middle East respiratory syndrome-related coronavirus strain camel/UAE_B28_2015, complete genome.
MF598619	Camel	United Arab Emirates	Middle East respiratory syndrome-related coronavirus strain camel/UAE_B27_2015, complete genome.
MF598618	Camel	United Arab Emirates	Middle East respiratory syndrome-related coronavirus strain camel/UAE_B26_2015, complete genome.
MF598617	Camel	United Arab Emirates	Middle East respiratory syndrome-related coronavirus strain camel/UAE_B25_2015, complete genome.
MF598616	Camel	United Arab Emirates	Middle East respiratory syndrome-related coronavirus strain camel/UAE_B24_2015, complete genome.
MF598615	Camel	United Arab Emirates	Middle East respiratory syndrome-related coronavirus strain camel/UAE_B23_2015, complete genome.
MF598614	Camel	United Arab Emirates	Middle East respiratory syndrome-related coronavirus strain camel/UAE_B22_2015, complete genome.
MF598613	Camel	United Arab Emirates	Middle East respiratory syndrome-related coronavirus strain camel/UAE_B21_2015, complete genome.
MF598612	Camel	United Arab Emirates	Middle East respiratory syndrome-related coronavirus strain camel/UAE_B20_2015, complete genome.
MF598595	Camel	United Arab Emirates	Middle East respiratory syndrome-related coronavirus strain camel/UAE_B2_2015, complete genome.
MF598611	Camel	United Arab Emirates	Middle East respiratory syndrome-related coronavirus strain camel/UAE_B19_2015, complete genome.
MF598610	Camel	United Arab Emirates	Middle East respiratory syndrome-related coronavirus strain camel/UAE_B18_2015, complete genome.
MF598609	Camel	United Arab Emirates	Middle East respiratory syndrome-related coronavirus strain camel/UAE_B17_2015, complete genome.
MF598608	Camel	United Arab Emirates	Middle East respiratory syndrome-related coronavirus strain camel/UAE_B16_2015, complete genome.
MF598607	Camel	United Arab Emirates	Middle East respiratory syndrome-related coronavirus strain camel/UAE_B15_2015, complete genome.
MF598606	Camel	United Arab Emirates	Middle East respiratory syndrome-related coronavirus strain camel/UAE_B14_2015, complete genome.
MF598605	Camel	United Arab Emirates	Middle East respiratory syndrome-related coronavirus strain camel/UAE_B13_2015, complete genome.
MF598604	Camel	United Arab Emirates	Middle East respiratory syndrome-related coronavirus strain camel/UAE_B12_2015, complete genome.
MF598698	Camel	United Arab Emirates	Middle East respiratory syndrome-related coronavirus strain camel/UAE_B111_2015, complete genome.
MF598697	Camel	United Arab Emirates	Middle East respiratory syndrome-related coronavirus strain camel/UAE_B110_2015, complete genome.
MF598603	Camel	United Arab Emirates	Middle East respiratory syndrome-related coronavirus strain camel/UAE_B11_2015, complete genome.
MF598696	Camel	United Arab Emirates	Middle East respiratory syndrome-related coronavirus strain camel/UAE_B109_2015, complete genome.
MF598695	Camel	United Arab Emirates	Middle East respiratory syndrome-related coronavirus strain camel/UAE_B108_2015, complete genome.
MF598694	Camel	United Arab Emirates	Middle East respiratory syndrome-related coronavirus strain camel/UAE_B107_2015, complete genome.
MF598693	Camel	United Arab Emirates	Middle East respiratory syndrome-related coronavirus strain camel/UAE_B106_2015, complete genome.
MF598692	Camel	United Arab Emirates	Middle East respiratory syndrome-related coronavirus strain camel/UAE_B105_2015, complete genome.
MF598691	Camel	United Arab Emirates	Middle East respiratory syndrome-related coronavirus strain camel/UAE_B104_2015, complete genome.
MF598690	Camel	United Arab Emirates	Middle East respiratory syndrome-related coronavirus strain camel/UAE_B103_2015, complete genome.
MF598689	Camel	United Arab Emirates	Middle East respiratory syndrome-related coronavirus strain camel/UAE_B102_2015, complete genome.
MF598688	Camel	United Arab Emirates	Middle East respiratory syndrome-related coronavirus strain camel/UAE_B101_2015, complete genome.
MF598687	Camel	United Arab Emirates	Middle East respiratory syndrome-related coronavirus strain camel/UAE_B100_2015, complete genome.
MF598602	Camel	United Arab Emirates	Middle East respiratory syndrome-related coronavirus strain camel/UAE_B10_2015, complete genome.
MF598594	Camel	United Arab Emirates	Middle East respiratory syndrome-related coronavirus strain camel/UAE_B1_2015, complete genome.
MF598717	Camel	United Arab Emirates	Middle East respiratory syndrome-related coronavirus strain camel/UAE_417163_W4_2015, complete genome.
MF598710	Camel	United Arab Emirates	Middle East respiratory syndrome-related coronavirus strain camel/UAE_417162_W4_2015, complete genome.
MF598721	Camel	United Arab Emirates	Middle East respiratory syndrome-related coronavirus strain camel/UAE_416452_W6_2015, complete genome.
MF598720	Camel	United Arab Emirates	Middle East respiratory syndrome-related coronavirus strain camel/UAE_416452_W5_2015, complete genome.
MF598715	Camel	United Arab Emirates	Middle East respiratory syndrome-related coronavirus strain camel/UAE_416452_W4_2015, complete genome.
MF598722	Camel	United Arab Emirates	Middle East respiratory syndrome-related coronavirus strain camel/UAE_415915_W6_2015, complete genome.
MF598707	Camel	United Arab Emirates	Middle East respiratory syndrome-related coronavirus strain camel/UAE_415915_W3_2015, complete genome.
MF598719	Camel	United Arab Emirates	Middle East respiratory syndrome-related coronavirus strain camel/UAE_415911_W4_2015, complete genome.
MF598706	Camel	United Arab Emirates	Middle East respiratory syndrome-related coronavirus strain camel/UAE_415911_W3_2015, complete genome.
MF598714	Camel	United Arab Emirates	Middle East respiratory syndrome-related coronavirus strain camel/UAE_414500_W4_2015, complete genome.
MF598704	Camel	United Arab Emirates	Middle East respiratory syndrome-related coronavirus strain camel/UAE_414500_W3_2015, complete genome.
MF598701	Camel	United Arab Emirates	Middle East respiratory syndrome-related coronavirus strain camel/UAE_414498_W3_2015, complete genome.
MF598712	Camel	United Arab Emirates	Middle East respiratory syndrome-related coronavirus strain camel/UAE_414492_W4_2015, complete genome.
MF598708	Camel	United Arab Emirates	Middle East respiratory syndrome-related coronavirus strain camel/UAE_414492_W3_2015, complete genome.
MF598716	Camel	United Arab Emirates	Middle East respiratory syndrome-related coronavirus strain camel/UAE_414486_W4_2015, complete genome.
MF598705	Camel	United Arab Emirates	Middle East respiratory syndrome-related coronavirus strain camel/UAE_414486_W3_2015, complete genome.
MF598709	Camel	United Arab Emirates	Middle East respiratory syndrome-related coronavirus strain camel/UAE_414485_W4_2015, complete genome.
MF598699	Camel	United Arab Emirates	Middle East respiratory syndrome-related coronavirus strain camel/UAE_414485_W3_2015, complete genome.
MF598711	Camel	United Arab Emirates	Middle East respiratory syndrome-related coronavirus strain camel/UAE_414481_W4_2015, complete genome.
MF598703	Camel	United Arab Emirates	Middle East respiratory syndrome-related coronavirus strain camel/UAE_414480_W3_2015, complete genome.
MF598700	Camel	United Arab Emirates	Middle East respiratory syndrome-related coronavirus strain camel/UAE_414379_W3_2015, complete genome.
MF598713	Camel	United Arab Emirates	Middle East respiratory syndrome-related coronavirus strain camel/UAE_414377_W4_2015, complete genome.
MF598702	Camel	United Arab Emirates	Middle East respiratory syndrome-related coronavirus strain camel/UAE_414377_W3_2015, complete genome.
KY581700	Camel	United Arab Emirates	Middle East respiratory syndrome-related coronavirus strain Camel/UAE_3B-C_2014, complete genome.
KY581699	Camel	United Arab Emirates	Middle East respiratory syndrome-related coronavirus strain Camel/UAE_2B-E_2014, complete genome.
KY581698	Camel	United Arab Emirates	Middle East respiratory syndrome-related coronavirus strain Camel/UAE_1H-F_2014, complete genome.
KY581697	Camel	United Arab Emirates	Middle East respiratory syndrome-related coronavirus strain Camel/UAE_1H-D_2014, complete genome.
KY581696	Camel	United Arab Emirates	Middle East respiratory syndrome-related coronavirus strain Camel/UAE_1H-B_2014, complete genome.
KY581695	Camel	United Arab Emirates	Middle East respiratory syndrome-related coronavirus strain Camel/UAE_1B-A_2014, complete genome.
KY673149	Camel	Oman	Middle East respiratory syndrome-related coronavirus strain Camel/Oman_1_2015, complete genome.
KJ477103	Camel	Egypt	Middle East respiratory syndrome-related coronavirus isolate NRCE-HKU270, complete genome.
MK967708	Camel	Egypt	Middle East respiratory syndrome-related coronavirus isolate Merscov/Egypt/Camel/AHRI-FAO-1/2018, complete genome.
MG923477	Camel	Nigeria	Middle East respiratory syndrome-related coronavirus isolate MERS-CoV camel/Nigeria/NV2040/2016, complete genome.
MG923481	Camel	Nigeria	Middle East respiratory syndrome-related coronavirus isolate MERS-CoV camel/Nigeria/NV2020/2016, complete genome.
MG923476	Camel	Nigeria	Middle East respiratory syndrome-related coronavirus isolate MERS-CoV camel/Nigeria/NV1989/2016, complete genome.
MG923480	Camel	Nigeria	Middle East respiratory syndrome-related coronavirus isolate MERS-CoV camel/Nigeria/NV1787/2016, complete genome.
MG923479	Camel	Nigeria	Middle East respiratory syndrome-related coronavirus isolate MERS-CoV camel/Nigeria/NV1712/2016, complete genome.
MG923478	Camel	Nigeria	Middle East respiratory syndrome-related coronavirus isolate MERS-CoV camel/Nigeria/NV1673/2016, complete genome.
MG923475	Camel	Nigeria	Middle East respiratory syndrome-related coronavirus isolate MERS-CoV camel/Nigeria/NV1657/2016, complete genome.
MG923474	Camel	Nigeria	Middle East respiratory syndrome-related coronavirus isolate MERS-CoV camel/Nigeria/NV1405/2016, complete genome.
MG923472	Camel	Nigeria	Middle East respiratory syndrome-related coronavirus isolate MERS-CoV camel/Nigeria/NS004/2015, complete genome.
MG923469	Camel	Morocco	Middle East respiratory syndrome-related coronavirus isolate MERS-CoV camel/Morocco/CIRAD-HKU213/2015, complete genome.
MH734115	Camel	Kenya	Middle East respiratory syndrome-related coronavirus isolate MERS-CoV camel/Kenya/C1272/2018, complete genome.
MH734114	Camel	Kenya	Middle East respiratory syndrome-related coronavirus isolate MERS-CoV camel/Kenya/C1215/2018, complete genome.
MG923468	Camel	Ethiopia	Middle East respiratory syndrome-related coronavirus isolate MERS-CoV camel/Ethiopia/AAU-EPHI-HKU4458/2017, complete genome.
MG923467	Camel	Ethiopia	Middle East respiratory syndrome-related coronavirus isolate MERS-CoV camel/Ethiopia/AAU-EPHI-HKU4448/2017, complete genome.
MG923466	Camel	Ethiopia	Middle East respiratory syndrome-related coronavirus isolate MERS-CoV camel/Ethiopia/AAU-EPHI-HKU4412/2017, complete genome.
MG923471	Camel	Burkina Faso	Middle East respiratory syndrome-related coronavirus isolate MERS-CoV camel/Burkina Faso/CIRAD-HKU785/2015, complete genome.
MG923473	Camel	Burkina Faso	Middle East respiratory syndrome-related coronavirus isolate MERS-CoV camel/Burkina Faso/CIRAD-HKU697/2015, complete genome.
MG923470	Camel	Burkina Faso	Middle East respiratory syndrome-related coronavirus isolate MERS-CoV camel/Burkina Faso/CIRAD-HKU434/2015, complete genome.
MN507638	Camel	Qatar	Middle East respiratory syndrome-related coronavirus isolate llama-passaged-Qatar15, complete genome.
MH259486	Camel	Saudi Arabia	Middle East respiratory syndrome-related coronavirus isolate KSA_1723, complete genome.
MH259485	Camel	Saudi Arabia	Middle East respiratory syndrome-related coronavirus isolate KSA_1722, complete genome.
MK564475	Camel	Ethiopia	Middle East respiratory syndrome-related coronavirus isolate camel/MERS/Amibara/126/2017, complete genome.
MK564474	Camel	Ethiopia	Middle East respiratory syndrome-related coronavirus isolate camel/MERS/Amibara/118/2017, complete genome.
MK357909	Camel	Kenya	Middle East respiratory syndrome-related coronavirus isolate 011/LOM/C20/F<1, complete genome.
MK357908	Camel	Kenya	Middle East respiratory syndrome-related coronavirus isolate 011/DAB/C8/F<1, complete genome.
KJ477102	Camel	Egypt	Middle East respiratory syndrome coronavirus, complete genome.
KT751244	Camel	United Arab Emirates: Dubai	Middle East respiratory syndrome coronavirus strain D2731.3/14, complete genome.
KF917527	Camel	Saudi Arabia	Middle East respiratory syndrome coronavirus isolate MERS-CoV-Jeddah-Camel-1, complete genome.
KJ713295	Camel	Saudi Arabia	Middle East respiratory syndrome coronavirus isolate KSA-CAMEL-505, complete genome.
KJ713297	Camel	Saudi Arabia	Middle East respiratory syndrome coronavirus isolate KSA-CAMEL-503, complete genome.
KJ713296	Camel	Saudi Arabia	Middle East respiratory syndrome coronavirus isolate KSA-CAMEL-378, complete genome.
KJ713299	Camel	Saudi Arabia	Middle East respiratory syndrome coronavirus isolate KSA-CAMEL-376, complete genome.
KJ713298	Camel	Saudi Arabia	Middle East respiratory syndrome coronavirus isolate KSA-CAMEL-363, complete genome.
KT877350	Camel	Saudi Arabia	Middle East respiratory syndrome coronavirus isolate KSA_1725, complete genome.
KT877351	Camel	Saudi Arabia	Middle East respiratory syndrome coronavirus isolate KSA_1724, complete genome.
KJ650296	Camel	Saudi Arabia	Middle East respiratory syndrome coronavirus isolate KFU-HKU 19Dam, complete genome.
KJ650295	Camel	Saudi Arabia	Middle East respiratory syndrome coronavirus isolate KFU-HKU 13, complete genome.
KJ650297	Camel	Saudi Arabia	Middle East respiratory syndrome coronavirus isolate KFU-HKU 1, complete genome.
KX108943	Camel	United Arab Emirates	Middle East respiratory syndrome coronavirus isolate D998/15, complete genome.
KX108942	Camel	United Arab Emirates	Middle East respiratory syndrome coronavirus isolate D389/15, complete genome.
KX108941	Camel	United Arab Emirates	Middle East respiratory syndrome coronavirus isolate D383/15, complete genome.
KX108940	Camel	United Arab Emirates	Middle East respiratory syndrome coronavirus isolate D374/15, complete genome.
KX108938	Camel	United Arab Emirates	Middle East respiratory syndrome coronavirus isolate D2597.2/14, complete genome.
KX108939	Camel	United Arab Emirates	Middle East respiratory syndrome coronavirus isolate D252/15, complete genome.
KX108945	Camel	United Arab Emirates	Middle East respiratory syndrome coronavirus isolate D1271/15, complete genome.
KX108946	Camel	United Arab Emirates	Middle East respiratory syndrome coronavirus isolate D1189.1/15, complete genome.
KX108937	Camel	United Arab Emirates	Middle East respiratory syndrome coronavirus isolate D1164.1/14, complete genome.
KX108944	Camel	United Arab Emirates	Middle East respiratory syndrome coronavirus isolate D1157/15, complete genome.
KU242423	Camel	United Arab Emirates	Middle East respiratory syndrome coronavirus isolate Camel/UAE/D511-14, complete genome.
KU242424	Camel	United Arab Emirates	Middle East respiratory syndrome coronavirus isolate Camel/UAE/D469-14, complete genome.
KP719931	Camel	United Arab Emirates	Middle East respiratory syndrome coronavirus isolate Camel/UAE/D1339.2/2014, complete genome.
KP719932	Camel	United Arab Emirates	Middle East respiratory syndrome coronavirus isolate Camel/UAE/D1243.12/2014, complete genome.
KP719933	Camel	United Arab Emirates	Middle East respiratory syndrome coronavirus isolate Camel/UAE/D1209/2014, complete genome.
KP719927	Camel	United Arab Emirates	Middle East respiratory syndrome coronavirus isolate Camel/UAE/D1164.9/2014, complete genome.
KP719930	Camel	United Arab Emirates	Middle East respiratory syndrome coronavirus isolate Camel/UAE/D1164.14/2014, complete genome.
KP719929	Camel	United Arab Emirates	Middle East respiratory syndrome coronavirus isolate Camel/UAE/D1164.11/2014, complete genome.
KP719928	Camel	United Arab Emirates	Middle East respiratory syndrome coronavirus isolate Camel/UAE/D1164.10/2014, complete genome.
KT368888	Camel	Saudi Arabia	Middle East respiratory syndrome coronavirus isolate camel/Taif/T98/2015, complete genome.
KT368887	Camel	Saudi Arabia	Middle East respiratory syndrome coronavirus isolate camel/Taif/T92/2015, complete genome.
KT368886	Camel	Saudi Arabia	Middle East respiratory syndrome coronavirus isolate camel/Taif/T91(b)/2015, complete genome.
KT368885	Camel	Saudi Arabia	Middle East respiratory syndrome coronavirus isolate camel/Taif/T89/2015, complete genome.
KT368881	Camel	Saudi Arabia	Middle East respiratory syndrome coronavirus isolate camel/Taif/T7/2015, complete genome.
KT368884	Camel	Saudi Arabia	Middle East respiratory syndrome coronavirus isolate camel/Taif/T68/2015, complete genome.
KT368880	Camel	Saudi Arabia	Middle East respiratory syndrome coronavirus isolate camel/Taif/T3/2015, complete genome.
KT368883	Camel	Saudi Arabia	Middle East respiratory syndrome coronavirus isolate camel/Taif/T22/2015, complete genome.
KT368882	Camel	Saudi Arabia	Middle East respiratory syndrome coronavirus isolate camel/Taif/T16/2015, complete genome.
KT368890	Camel	Saudi Arabia	Middle East respiratory syndrome coronavirus isolate camel/Taif/T157(b)/2015, complete genome.
KT368889	Camel	Saudi Arabia	Middle East respiratory syndrome coronavirus isolate camel/Taif/T150/2015, complete genome.
KT368879	Camel	Saudi Arabia	Middle East respiratory syndrome coronavirus isolate camel/Riyadh/Ry86/2015, complete genome.
KT368826	Camel	Saudi Arabia	Middle East respiratory syndrome coronavirus isolate camel/Riyadh/Ry84N/2014, complete genome.
KT368878	Camel	Saudi Arabia	Middle East respiratory syndrome coronavirus isolate camel/Riyadh/Ry79/2015, complete genome.
KT368877	Camel	Saudi Arabia	Middle East respiratory syndrome coronavirus isolate camel/Riyadh/Ry64/2015, complete genome.
KT368876	Camel	Saudi Arabia	Middle East respiratory syndrome coronavirus isolate camel/Riyadh/Ry63/2015, complete genome.
KT368825	Camel	Saudi Arabia	Middle East respiratory syndrome coronavirus isolate camel/Riyadh/Ry23N/2014, complete genome.
KT368875	Camel	Saudi Arabia	Middle East respiratory syndrome coronavirus isolate camel/Riyadh/Ry179/2015, complete genome.
KT368874	Camel	Saudi Arabia	Middle East respiratory syndrome coronavirus isolate camel/Riyadh/Ry178/2015, complete genome.
KT368873	Camel	Saudi Arabia	Middle East respiratory syndrome coronavirus isolate camel/Riyadh/Ry177/2015, complete genome.
KT368872	Camel	Saudi Arabia	Middle East respiratory syndrome coronavirus isolate camel/Riyadh/Ry173/2015, complete genome.
KT368871	Camel	Saudi Arabia	Middle East respiratory syndrome coronavirus isolate camel/Riyadh/Ry162/2015, complete genome.
KT368870	Camel	Saudi Arabia	Middle East respiratory syndrome coronavirus isolate camel/Riyadh/Ry159(b)/2015, complete genome.
KT368869	Camel	Saudi Arabia	Middle East respiratory syndrome coronavirus isolate camel/Riyadh/Ry137/2015, complete genome.
KT368868	Camel	Saudi Arabia	Middle East respiratory syndrome coronavirus isolate camel/Riyadh/Ry136/2015, complete genome.
KJ650098	Camel	Qatar	Middle East respiratory syndrome coronavirus isolate Camel/Qatar_2_2014, complete genome.
KT368857	Camel	Saudi Arabia	Middle East respiratory syndrome coronavirus isolate camel/Jeddah/S99/2014, complete genome.
KT368856	Camel	Saudi Arabia	Middle East respiratory syndrome coronavirus isolate camel/Jeddah/S94/2014, complete genome.
KT368855	Camel	Saudi Arabia	Middle East respiratory syndrome coronavirus isolate camel/Jeddah/S93/2014, complete genome.
KT368854	Camel	Saudi Arabia	Middle East respiratory syndrome coronavirus isolate camel/Jeddah/S73/2014, complete genome.
KT368853	Camel	Saudi Arabia	Middle East respiratory syndrome coronavirus isolate camel/Jeddah/S100/2014, complete genome.
KT368852	Camel	Saudi Arabia	Middle East respiratory syndrome coronavirus isolate camel/Jeddah/O47(b)/2014, complete genome.
KT368851	Camel	Saudi Arabia	Middle East respiratory syndrome coronavirus isolate camel/Jeddah/O30/2014, complete genome.
KT368850	Camel	Saudi Arabia	Middle East respiratory syndrome coronavirus isolate camel/Jeddah/O24/2014, complete genome.
KT368849	Camel	Saudi Arabia	Middle East respiratory syndrome coronavirus isolate camel/Jeddah/O23(b)/2014, complete genome.
KT368848	Camel	Saudi Arabia	Middle East respiratory syndrome coronavirus isolate camel/Jeddah/N68(b)/2014, complete genome.
KT368847	Camel	Saudi Arabia	Middle East respiratory syndrome coronavirus isolate camel/Jeddah/N62(b)/2014, complete genome.
KT368846	Camel	Saudi Arabia	Middle East respiratory syndrome coronavirus isolate camel/Jeddah/N51/2014, complete genome.
KT368865	Camel	Saudi Arabia	Middle East respiratory syndrome coronavirus isolate camel/Jeddah/Jd90/2015, complete genome.
KT368864	Camel	Saudi Arabia	Middle East respiratory syndrome coronavirus isolate camel/Jeddah/Jd87/2015, complete genome.
KT368863	Camel	Saudi Arabia	Middle East respiratory syndrome coronavirus isolate camel/Jeddah/Jd86/2015, complete genome.
KT368862	Camel	Saudi Arabia	Middle East respiratory syndrome coronavirus isolate camel/Jeddah/Jd85/2015, complete genome.
KT368861	Camel	Saudi Arabia	Middle East respiratory syndrome coronavirus isolate camel/Jeddah/Jd7/2015, complete genome.
KT368860	Camel	Saudi Arabia	Middle East respiratory syndrome coronavirus isolate camel/Jeddah/Jd6(b)/2015, complete genome.
KT368859	Camel	Saudi Arabia	Middle East respiratory syndrome coronavirus isolate camel/Jeddah/Jd4/2015, complete genome.
KT368867	Camel	Saudi Arabia	Middle East respiratory syndrome coronavirus isolate camel/Jeddah/Jd199/2015, complete genome.
KT368866	Camel	Saudi Arabia	Middle East respiratory syndrome coronavirus isolate camel/Jeddah/Jd175/2015, complete genome.
KT368858	Camel	Saudi Arabia	Middle East respiratory syndrome coronavirus isolate camel/Jeddah/Jd1(b)/2015, complete genome.
KT368824	Camel	Saudi Arabia	Middle East respiratory syndrome coronavirus isolate camel/Jeddah/F13A/2014, complete genome.
KT368845	Camel	Saudi Arabia	Middle East respiratory syndrome coronavirus isolate camel/Jeddah/D92/2014, complete genome.
KT368844	Camel	Saudi Arabia	Middle East respiratory syndrome coronavirus isolate camel/Jeddah/D90/2014, complete genome.
KT368843	Camel	Saudi Arabia	Middle East respiratory syndrome coronavirus isolate camel/Jeddah/D88/2014, complete genome.
KT368842	Camel	Saudi Arabia	Middle East respiratory syndrome coronavirus isolate camel/Jeddah/D50(b)/2014, complete genome.
KT368841	Camel	Saudi Arabia	Middle East respiratory syndrome coronavirus isolate camel/Jeddah/D49/2014, complete genome.
KT368840	Camel	Saudi Arabia	Middle East respiratory syndrome coronavirus isolate camel/Jeddah/D48/2014, complete genome.
KT368839	Camel	Saudi Arabia	Middle East respiratory syndrome coronavirus isolate camel/Jeddah/D47/2014, complete genome.
KT368838	Camel	Saudi Arabia	Middle East respiratory syndrome coronavirus isolate camel/Jeddah/D46(b)/2014, complete genome.
KT368837	Camel	Saudi Arabia	Middle East respiratory syndrome coronavirus isolate camel/Jeddah/D45/2014, complete genome.
KT368836	Camel	Saudi Arabia	Middle East respiratory syndrome coronavirus isolate camel/Jeddah/D43(b)/2014, complete genome.
KT368835	Camel	Saudi Arabia	Middle East respiratory syndrome coronavirus isolate camel/Jeddah/D42/2014, complete genome.
KT368834	Camel	Saudi Arabia	Middle East respiratory syndrome coronavirus isolate camel/Jeddah/D40/2014, complete genome.
KT368833	Camel	Saudi Arabia	Middle East respiratory syndrome coronavirus isolate camel/Jeddah/D38(b)/2014, complete genome.
KT368832	Camel	Saudi Arabia	Middle East respiratory syndrome coronavirus isolate camel/Jeddah/D36/2014, complete genome.
KT368831	Camel	Saudi Arabia	Middle East respiratory syndrome coronavirus isolate camel/Jeddah/D35/2014, complete genome.
KT368830	Camel	Saudi Arabia	Middle East respiratory syndrome coronavirus isolate camel/Jeddah/D34/2014, complete genome.
KT368829	Camel	Saudi Arabia	Middle East respiratory syndrome coronavirus isolate camel/Jeddah/D33(b)/2014, complete genome.
KT368828	Camel	Saudi Arabia	Middle East respiratory syndrome coronavirus isolate camel/Jeddah/D100/2014, complete genome.
KT368827	Camel	Saudi Arabia	Middle East respiratory syndrome coronavirus isolate camel/Jeddah/401/2014, complete genome.
KF906251	Camel	United Arab Emirates: Dubai	Dromedary camel coronavirus HKU23 strain HKU23-368F, complete genome.
KF906250	Camel	United Arab Emirates: Dubai	Dromedary camel coronavirus HKU23 strain HKU23-362F, complete genome.
KF906249	Camel	United Arab Emirates: Dubai	Dromedary camel coronavirus HKU23 strain HKU23-265F, complete genome.
MN514967	Camel	Nigeria	Dromedary camel coronavirus HKU23 isolate DcCoV-HKU23/camel/Nigeria/NV1385/2016, complete genome.
MN514966	Camel	Nigeria	Dromedary camel coronavirus HKU23 isolate DcCoV-HKU23/camel/Nigeria/NV1097/2015, complete genome.
MN514965	Camel	Nigeria	Dromedary camel coronavirus HKU23 isolate DcCoV-HKU23/camel/Nigeria/NV1092/2015, complete genome.
MN514964	Camel	Nigeria	Dromedary camel coronavirus HKU23 isolate DcCoV-HKU23/camel/Nigeria/NV1010/2015, complete genome.
MN514963	Camel	Morocco	Dromedary camel coronavirus HKU23 isolate DcCoV-HKU23/camel/Morocco/CAC2586/2016, complete genome.
MN514962	Camel	Ethiopia	Dromedary camel coronavirus HKU23 isolate DcCoV-HKU23/camel/Ethiopia/CAC1019/2015, complete genome.
KT368891	Camel	Saudi Arabia	Camel coronavirus HKU23 isolate camel/Riyadh/Ry123/2015, complete genome.
KT368914	Camel	Saudi Arabia	Camel alphacoronavirus isolate camel/Taif/T96/2015, complete genome.
KT368913	Camel	Saudi Arabia	Camel alphacoronavirus isolate camel/Taif/T91(a)/2015, complete genome.
KT368916	Camel	Saudi Arabia	Camel alphacoronavirus isolate camel/Taif/T193/2015, complete genome.
KT368915	Camel	Saudi Arabia	Camel alphacoronavirus isolate camel/Taif/T157(a)/2015, complete genome.
KT368908	Camel	Saudi Arabia	Camel alphacoronavirus isolate camel/Riyadh/Ry159(a)/2015, complete genome.
KT368896	Camel	Saudi Arabia	Camel alphacoronavirus isolate camel/Jeddah/O47(a)/2014, complete genome.
KT368895	Camel	Saudi Arabia	Camel alphacoronavirus isolate camel/Jeddah/O23(a)/2014, complete genome.
KT368897	Camel	Saudi Arabia	Camel alphacoronavirus isolate camel/Jeddah/O100/2014, complete genome.
KT368901	Camel	Saudi Arabia	Camel alphacoronavirus isolate camel/Jeddah/N68(a)/2014, complete genome.
KT368900	Camel	Saudi Arabia	Camel alphacoronavirus isolate camel/Jeddah/N62(a)/2014, complete genome.
KT368899	Camel	Saudi Arabia	Camel alphacoronavirus isolate camel/Jeddah/N60/2014, complete genome.
KT368898	Camel	Saudi Arabia	Camel alphacoronavirus isolate camel/Jeddah/N38/2014, complete genome.
KT368911	Camel	Saudi Arabia	Camel alphacoronavirus isolate camel/Jeddah/Jd8/2015, complete genome.
KT368894	Camel	Saudi Arabia	Camel alphacoronavirus isolate camel/Jeddah/Jd63/2014, complete genome.
KT368910	Camel	Saudi Arabia	Camel alphacoronavirus isolate camel/Jeddah/Jd6(a)/2015, complete genome.
KT368893	Camel	Saudi Arabia	Camel alphacoronavirus isolate camel/Jeddah/Jd55/2014, complete genome.
KT368892	Camel	Saudi Arabia	Camel alphacoronavirus isolate camel/Jeddah/Jd29/2014, complete genome.
KT368912	Camel	Saudi Arabia	Camel alphacoronavirus isolate camel/Jeddah/Jd28/2015, complete genome.
KT368909	Camel	Saudi Arabia	Camel alphacoronavirus isolate camel/Jeddah/Jd1(a)/2015, complete genome.
KT368906	Camel	Saudi Arabia	Camel alphacoronavirus isolate camel/Jeddah/D50(a)/2014, complete genome.
KT368905	Camel	Saudi Arabia	Camel alphacoronavirus isolate camel/Jeddah/D46(a)/2014, complete genome.
KT368904	Camel	Saudi Arabia	Camel alphacoronavirus isolate camel/Jeddah/D43(a)/2014, complete genome.
KT368903	Camel	Saudi Arabia	Camel alphacoronavirus isolate camel/Jeddah/D38(a)/2014, complete genome.
KT368902	Camel	Saudi Arabia	Camel alphacoronavirus isolate camel/Jeddah/D33(a)/2014, complete genome.
KU291449	Camel	Kenya	Camel alphacoronavirus Camel229E isolate Camel229E-CoV/KCSP1/KEN/2015, complete genome.
KT253326	Camel	Saudi Arabia	Camel alphacoronavirus Camel229E isolate Camel229E-CoV/JC52/KSA/2014, complete genome.
KT253328	Camel	Saudi Arabia	Camel alphacoronavirus Camel229E isolate Camel229E-CoV/JC50_HUH7/KSA/2014, complete genome.
KT253324	Camel	Saudi Arabia	Camel alphacoronavirus Camel229E isolate Camel229E-CoV/JC50/KSA/2014, complete genome.
KT253325	Camel	Saudi Arabia	Camel alphacoronavirus Camel229E isolate Camel229E-CoV/JC49/KSA/2014, complete genome.
KT253327	Camel	Saudi Arabia	Camel alphacoronavirus Camel229E isolate Camel229E-CoV/AC04/KSA/2014, complete genome.
MF593473	Camel	United Arab Emirates	Camel alphacoronavirus Abu Dhabi B38, complete genome.
JQ410000	Camel	USA	Alpaca respiratory coronavirus isolate CA08-1/2008, complete genome.
JX860640	Canine	South Korea	Canine respiratory coronavirus strain K37, complete genome.
KX432213	Canine	China	Canine respiratory coronavirus strain BJ232, complete genome.
JQ404410	Canine	USA	Canine coronavirus strain TN-449, complete genome.
KC175341	Canine	USA: Ithaca, NY	Canine coronavirus strain S378, complete genome.
KC175340	Canine	USA: Ithaca, NY	Canine coronavirus strain K378, complete genome.
GQ477367	Canine	Taiwan	Canine coronavirus strain CCoV/NTU336/F/2008, complete genome.
KP981644	Canine	Italy	Canine coronavirus strain CB/05, complete genome.
JN856008	Canine	USA: Ithaca, NY	Canine coronavirus strain A76, complete genome.
JQ404409	Canine	USA	Canine coronavirus strain 1-71, complete genome.
KC175339	Canine	Germany	Canine coronavirus strain 171, complete genome.
KY063618	Canine	China	Canine coronavirus isolate HLJ-073, complete genome.
KY063617	Canine	China	Canine coronavirus isolate HLJ-072, complete genome.
KY063616	Canine	China	Canine coronavirus isolate HLJ-071, complete genome.
KP849472	Canine	Italy	Alphacoronavirus 1 strain 23/03, complete genome.
MH810163	Cow	China	Yak coronavirus strain YAK/HY24/CH/2017, complete genome.
NC_007447	Cow		Breda virus, complete genome.
LC088095	Cow	Japan: Kagoshima	Bovine torovirus genomic RNA, complete genome, strain: BToV Kagoshima/2014.
LC088094	Cow	Japan: Ishikawa	Bovine torovirus genomic RNA, complete genome, strain: BToV Ishikawa/2010.
FJ938066	Cow	USA: Ohio	Bovine respiratory coronavirus bovine/US/OH-440-TC/1996, complete genome.
FJ938065	Cow	USA: Ohio	Bovine respiratory coronavirus AH187, complete genome.
NC_003045	Cow		Bovine coronavirus, complete genome.
AF220295	Cow	Canada	Bovine coronavirus strain Quebec, complete genome.
U00735	Cow		Bovine coronavirus strain Mebus, complete genome.
KU886219	Cow	China: Xinjiang	Bovine coronavirus strain BCV-AKS-01, complete genome.
EF424618	Cow	USA:Ohio	Bovine coronavirus R-AH65-TC, complete genome.
EF424617	Cow	USA:Ohio	Bovine coronavirus R-AH65, complete genome.
EF424620	Cow	USA:Ohio	Bovine coronavirus R-AH187, complete genome.
MG757142	Cow	France	Bovine coronavirus isolate ICSA-pool-LBA, complete genome.
MG757141	Cow	France	Bovine coronavirus isolate ICSA-pool-EN, complete genome.
MG757138	Cow	France	Bovine coronavirus isolate ICSA21-LBA, complete genome.
MG757140	Cow	France	Bovine coronavirus isolate ICSA16-LBA, complete genome.
MG757139	Cow	France	Bovine coronavirus isolate ICSA16-EN, complete genome.
AF391542	Cow	USA:Ohio	Bovine coronavirus isolate BCoV-LUN, complete genome.
AF391541	Cow	USA:Ohio	Bovine coronavirus isolate BCoV-ENT, complete genome.
KX982264	Cow	France	Bovine coronavirus isolate BCoV_2014_13, complete genome.
MH043955	Cow	USA: Pennsylvania	Bovine coronavirus isolate 7-16-23, complete genome.
MH043953	Cow	USA: Pennsylvania	Bovine coronavirus isolate 4-17-25, complete genome.
MH043954	Cow	USA: Pennsylvania	Bovine coronavirus isolate 4-17-08, complete genome.
MH043952	Cow	USA: Pennsylvania	Bovine coronavirus isolate 4-17-03, complete genome.
AB354579	Cow	Japan	Bovine coronavirus genomic RNA, complete genome, strain: Kakegawa.
FJ938063	Cow	USA: Ohio	Bovine coronavirus E-DB2-TC, complete genome.
EF424616	Cow	USA:Ohio	Bovine coronavirus E-AH65-TC, complete genome.
EF424615	Cow	USA:Ohio	Bovine coronavirus E-AH65, complete genome.
FJ938064	Cow	USA: Ohio	Bovine coronavirus E-AH187-TC, complete genome.
EF424619	Cow	USA:Ohio	Bovine coronavirus E-AH187, complete genome.
DQ811784	Cow		Bovine coronavirus DB2, complete genome.
KU558923	Cow	Bangladesh	Betacoronavirus 1 isolate Buffalo coronavirus B1-28F, complete genome.
KU558922	Cow	Bangladesh	Betacoronavirus 1 isolate Buffalo coronavirus B1-24F, complete genome.
KX947267	Decapod	China	Yellow head virus isolate 20120706, complete genome.
KF793826	Dolphin	Germany	Bottlenose dolphin coronavirus HKU22 isolate CF090331, complete genome.
KF793825	Dolphin	Germany	Bottlenose dolphin coronavirus HKU22 isolate CF090327, complete genome.
KF793824	Dolphin	Germany	Bottlenose dolphin coronavirus HKU22 isolate CF090325, complete genome.
NC_002306	Feline	USA	Feline infectious peritonitis virus, complete genome.
AY572038	Feline	China: Southern China	SARS coronavirus civet020, complete genome.
AY572035	Feline	China: Southern China	SARS coronavirus civet010, complete genome.
AY572034	Feline	China: Southern China	SARS coronavirus civet007, complete genome.
JQ408981	Feline		Feline infectious peritonitis virus strain DF-2, complete genome.
KC461236	Feline	USA	Feline infectious peritonitis virus isolate FCoVWSU791146_P8, complete genome.
KC461237	Feline	USA	Feline infectious peritonitis virus isolate FCoVWSU791146_P50, complete genome.
KC461235	Feline	USA	Feline infectious peritonitis virus isolate FCoVWSU791146_P1, complete genome.
FJ938062	Feline	Netherlands: Utrecht	Feline coronavirus UU9, complete genome.
FJ938055	Feline	Netherlands: Utrecht	Feline coronavirus UU8, complete genome.
FJ938053	Feline	Netherlands: Utrecht	Feline coronavirus UU7, complete genome.
JN183883	Feline	Netherlands: Utrecht	Feline coronavirus UU54, complete genome.
FJ938056	Feline	Netherlands: Utrecht	Feline coronavirus UU5, complete genome.
JN183882	Feline	Netherlands: Utrecht	Feline coronavirus UU47, complete genome.
HQ392469	Feline	Netherlands	Feline coronavirus UU40, complete genome.
FJ938054	Feline	Netherlands: Utrecht	Feline coronavirus UU4, complete genome.
HQ012372	Feline	Netherlands	Feline coronavirus UU34, complete genome.
HQ012371	Feline	Netherlands	Feline coronavirus UU31, complete genome.
HQ392472	Feline	Netherlands: Utrecht	Feline coronavirus UU30, complete genome.
FJ938061	Feline	USA: California	Feline coronavirus UU3, complete genome.
HQ012370	Feline	Netherlands	Feline coronavirus UU24, complete genome.
GU553362	Feline	Netherlands	Feline coronavirus UU23 isolate TCVSP-ROTTIER-00023, complete genome.
GU553361	Feline	Netherlands	Feline coronavirus UU22 isolate TCVSP-ROTTIER-00022, complete genome.
HQ012369	Feline	Netherlands	Feline coronavirus UU21, complete genome.
HQ392471	Feline	Netherlands: Utrecht	Feline coronavirus UU20, complete genome.
FJ938060	Feline	USA: California	Feline coronavirus UU2, complete genome.
HQ392470	Feline	Netherlands: Utrecht	Feline coronavirus UU19, complete genome.
HQ012368	Feline	Netherlands: Utrecht	Feline coronavirus UU18, complete genome.
HQ012367	Feline	Netherlands: Utrecht	Feline coronavirus UU17, complete genome.
FJ938058	Feline	Netherlands: Utrecht	Feline coronavirus UU16, complete genome.
FJ938057	Feline	Netherlands: Utrecht	Feline coronavirus UU15, complete genome.
FJ938052	Feline	Netherlands: Utrecht	Feline coronavirus UU11, complete genome.
FJ938059	Feline	Netherlands: Utrecht	Feline coronavirus UU10, complete genome.
JN634064	Feline		Feline coronavirus strain WSU 79-1683, complete genome.
KY566211	Feline	China	Feline coronavirus strain HLJ/HRB/2016/13, complete genome.
KY566210	Feline	China	Feline coronavirus strain HLJ/HRB/2016/11, complete genome.
KY566209	Feline	China	Feline coronavirus strain HLJ/HRB/2016/10, complete genome.
KY292377	Feline	China	Feline coronavirus strain HLJ/DQ/2016/01, complete genome.
DQ010921	Feline		Feline coronavirus strain FIPV 79-1146, complete genome.
KF530123	Feline	Netherlands: Utrecht	Feline coronavirus strain Felis catus/NLD/UU88/2010, complete genome.
GQ152141	Feline	Taiwan	Feline coronavirus strain FCoV/NTU156/P/2007, complete genome.
DQ848678	Feline		Feline coronavirus strain FCoV C1Je, complete genome.
DQ286389	Feline	USA	Feline coronavirus strain DF-2, complete genome.
JQ408980	Feline		Feline coronavirus strain DF-2 R3i, complete genome.
FJ938051	Feline	USA: California	Feline coronavirus RM, complete genome.
MN165107	Feline	China: Changsha	Feline coronavirus isolate XXN, complete genome.
KX722529	Feline	Belgium	Feline coronavirus isolate UG-FH8, complete genome.
KU215419	Feline	Belgium	Feline coronavirus isolate inoculum, complete genome.
MG893511	Feline	Germany	Feline coronavirus isolate Felix, complete genome.
KU215423	Feline	Belgium	Feline coronavirus isolate Cat3_day9, complete genome.
KU215428	Feline	Belgium	Feline coronavirus isolate Cat3_day28_withoutdeletion, complete genome.
KU215427	Feline	Belgium	Feline coronavirus isolate Cat3_day28_deletion, complete genome.
KU215426	Feline	Belgium	Feline coronavirus isolate Cat2_day84, complete genome.
KU215422	Feline	Belgium	Feline coronavirus isolate Cat2_day21_withoutdeletion, complete genome.
KU215421	Feline	Belgium	Feline coronavirus isolate Cat2_day21_deletion, complete genome.
KU215420	Feline	Belgium	Feline coronavirus isolate Cat1_day7, complete genome.
KU215425	Feline	Belgium	Feline coronavirus isolate Cat1_day28_withoutdeletion, complete genome.
KU215424	Feline	Belgium	Feline coronavirus isolate Cat1_day28_deletion, complete genome.
KX722530	Feline	Denmark	Feline coronavirus isolate Cat 1 Karlslunde, complete genome.
EU186072	Feline	USA	Feline coronavirus isolate Black, complete genome.
KP143511	Feline	United Kingdom	Feline coronavirus isolate 80F, complete genome.
KP143510	Feline	United Kingdom	Feline coronavirus isolate 67F, complete genome.
KP143509	Feline	United Kingdom	Feline coronavirus isolate 65F, complete genome.
KP143508	Feline	United Kingdom	Feline coronavirus isolate 28O, complete genome.
KP143507	Feline	United Kingdom	Feline coronavirus isolate 27C, complete genome.
KP143512	Feline	United Kingdom	Feline coronavirus isolate 26M, complete genome.
MH817484	Feline	Brazil	Feline Alphacoronavirus 1 strain FCoV-SB22, complete genome.
NC_026812	Fish	Canada: Reids Mill Dam (now Kraft Mississauga Mill), Credit River, Streetsville, Ontario	Chinook salmon bafinivirus isolate NIDO, complete genome.
NC_008516	Fish	Germany	White bream virus, complete genome.
DQ898157	Fish	Germany	White bream virus strain DF24/00, complete genome.
MN611520	Fish	China	Pipistrellus abramus bat coronavirus HKU5-related isolate BY140568, complete genome.
MF593268	Fish	South Africa	Middle East respiratory syndrome-related coronavirus strain Neoromicia/5038, complete genome.
MG596803	Fish	Italy	Middle East respiratory syndrome-related coronavirus isolate Bat-CoV/P.khulii/Italy/206645-63/2011, complete genome.
KC869678	Fish	South Africa	Coronavirus Neoromicia/PML-PHE1/RSA/2011, complete genome.
NC_034440	Fish	Uganda	Bat coronavirus isolate PREDICT/PDF-2180, complete genome.
KY130432	Fish	Canada: British Columbia	Atlantic salmon bafinivirus isolate VT01292015-09, complete genome.
MH938449	Fish	Italy	Alphacoronavirus Bat-CoV/P.kuhlii/Italy/3398-19/2015, complete genome.
MH938450	Fish	Italy	Alphacoronavirus Bat-CoV/P.kuhlii/Italy/206679-3/2010, complete genome.
MH938448	Fish	Italy	Alphacoronavirus Bat-CoV/P.kuhlii/Italy/206645-41/2011, complete genome.
KX900393	Human	USA	Transmissible gastroenteritis virus strain TGEV/USA/Z/1986, complete genome.
KX900408	Human	USA: Wisconsin	Transmissible gastroenteritis virus strain TGEV/USA/Wisconsin151/2014, complete genome.
KX900401	Human	USA: Tennessee	Transmissible gastroenteritis virus strain TGEV/USA/Tennessee144/2008, complete genome.
KX900411	Human	USA: South Dakota	Transmissible gastroenteritis virus strain TGEV/USA/SouthDakota154/2014, complete genome.
KX900404	Human	USA: Oklahoma	Transmissible gastroenteritis virus strain TGEV/USA/Oklahoma147/2012, complete genome.
KX900399	Human	USA: North Carolina	Transmissible gastroenteritis virus strain TGEV/USA/NorthCarolina142/2007, complete genome.
KX900397	Human	USA: North Carolina	Transmissible gastroenteritis virus strain TGEV/USA/NorthCarolina140/2007, complete genome.
KX900410	Human	USA: Minnesota	Transmissible gastroenteritis virus strain TGEV/USA/Minnesota153/2014, complete genome.
KX900409	Human	USA: Minnesota	Transmissible gastroenteritis virus strain TGEV/USA/Minnesota152/2014, complete genome.
KX900407	Human	USA: Minnesota	Transmissible gastroenteritis virus strain TGEV/USA/Minnesota150/2013, complete genome.
KX900405	Human	USA: Minnesota	Transmissible gastroenteritis virus strain TGEV/USA/Minnesota148/2013, complete genome.
KX900398	Human	USA: Minnesota	Transmissible gastroenteritis virus strain TGEV/USA/Minnesota141/2007, complete genome.
KX900395	Human	USA: Minnesota	Transmissible gastroenteritis virus strain TGEV/USA/Minnesota138/2006, complete genome.
KX900400	Human	USA: Iowa	Transmissible gastroenteritis virus strain TGEV/USA/Iowa143/2008, complete genome.
KX900406	Human	USA: Illinois	Transmissible gastroenteritis virus strain TGEV/USA/Illinois149/2013, complete genome.
KX900403	Human	USA: Illinois	Transmissible gastroenteritis virus strain TGEV/USA/Illinois146/2008, complete genome.
KX900396	Human	USA: Illinois	Transmissible gastroenteritis virus strain TGEV/USA/Illinois139/2006, complete genome.
KX900394	Human	USA	Transmissible gastroenteritis virus strain TGEV/USA/HB/1988, complete genome.
KX900402	Human	Mexico	Transmissible gastroenteritis virus strain TGEV/Mex/145/2008, complete genome.
DQ443743	Human	China	Transmissible gastroenteritis virus strain SC-Y, complete genome.
EU074218	Human	China	Transmissible gastroenteritis virus strain attenuated H, complete genome.
JX163926	Human	USA	SARS coronavirus isolate Tor2/FP1-10912, complete genome.
JX163928	Human	USA	SARS coronavirus isolate Tor2/FP1-10895, complete genome.
JX163927	Human	USA	SARS coronavirus isolate Tor2/FP1-10851, complete genome.
AY274119	Human	Canada: Toronto	Severe acute respiratory syndrome-related coronavirus isolate Tor2, complete genome.
NC_004718	Human	Canada: Toronto	SARS coronavirus, complete genome.
AY395003	Human		SARS coronavirus ZS-C, complete genome.
AY394996	Human		SARS coronavirus ZS-B, complete genome.
AY394997	Human		SARS coronavirus ZS-A, complete genome.
AY351680	Human		SARS coronavirus ZMY 1, complete genome.
DQ182595	Human	China: Hangzhou	SARS coronavirus ZJ0301 from China, complete genome.
EU371559	Human	China	SARS coronavirus ZJ02, complete genome.
AY297028	Human		SARS coronavirus ZJ01, complete genome.
FJ882938	Human	USA: Tennessee	SARS coronavirus wtic-MB, complete genome.
KF514423	Human	USA: Nashville, TN	SARS coronavirus wtic-MB strain SARS/VeroE6_lab/USA/WTic_c3P20/2009, complete genome.
KF514396	Human	USA: Nashville, TN	SARS coronavirus wtic-MB strain SARS/VeroE6_lab/USA/WTic_c3P10/2009, complete genome.
KF514418	Human	USA: Nashville, TN	SARS coronavirus wtic-MB strain SARS/VeroE6_lab/USA/WTic_c3P1/2009, complete genome.
KF514409	Human	USA: Nashville, TN	SARS coronavirus wtic-MB strain SARS/VeroE6_lab/USA/WTic_c2P20/2009, complete genome.
KF514397	Human	USA: Nashville, TN	SARS coronavirus wtic-MB strain SARS/VeroE6_lab/USA/WTic_c2P10/2009, complete genome.
KF514408	Human	USA: Nashville, TN	SARS coronavirus wtic-MB strain SARS/VeroE6_lab/USA/WTic_c2P1/2009, complete genome.
KF514394	Human	USA: Nashville, TN	SARS coronavirus wtic-MB strain SARS/VeroE6_lab/USA/WTic_c1P20/2009, complete genome.
KF514419	Human	USA: Nashville, TN	SARS coronavirus wtic-MB strain SARS/VeroE6_lab/USA/WTic_c1P10/2009, complete genome.
KF514404	Human	USA: Nashville, TN	SARS coronavirus wtic-MB strain SARS/VeroE6_lab/USA/WTic_c1.9P20/2010, complete genome.
KF514400	Human	USA: Nashville, TN	SARS coronavirus wtic-MB strain SARS/VeroE6_lab/USA/WTic_c1.8P20/2010, complete genome.
KF514415	Human	USA: Nashville, TN	SARS coronavirus wtic-MB strain SARS/VeroE6_lab/USA/WTic_c1.7P20/2010, complete genome.
KF514413	Human	USA: Nashville, TN	SARS coronavirus wtic-MB strain SARS/VeroE6_lab/USA/WTic_c1.6P20/2010, complete genome.
KF514388	Human	USA: Nashville, TN	SARS coronavirus wtic-MB strain SARS/VeroE6_lab/USA/WTic_c1.5P20/2010, complete genome.
KF514392	Human	USA: Nashville, TN	SARS coronavirus wtic-MB strain SARS/VeroE6_lab/USA/WTic_c1.4P20/2010, complete genome.
KF514422	Human	USA: Nashville, TN	SARS coronavirus wtic-MB strain SARS/VeroE6_lab/USA/WTic_c1.3P20/2010, complete genome.
KF514421	Human	USA: Nashville, TN	SARS coronavirus wtic-MB strain SARS/VeroE6_lab/USA/WTic_c1.2P20/2010, complete genome.
KF514399	Human	USA: Nashville, TN	SARS coronavirus wtic-MB strain SARS/VeroE6_lab/USA/WTic_c1.1P20/2010, complete genome.
KF514398	Human	USA: Nashville, TN	SARS coronavirus wtic-MB strain SARS/VeroE6_lab/USA/WTic_c1.10P20/2010, complete genome.
FJ882947	Human	USA: Tennessee	SARS coronavirus wtic-MB isolate P3pp7, complete genome.
FJ882933	Human	USA: Tennessee	SARS coronavirus wtic-MB isolate P3pp6, complete genome.
FJ882934	Human	USA: Tennessee	SARS coronavirus wtic-MB isolate P3pp29, complete genome.
FJ882949	Human	USA: Tennessee	SARS coronavirus wtic-MB isolate P3pp23, complete genome.
FJ882935	Human	USA: Tennessee	SARS coronavirus wtic-MB isolate P3pp21, complete genome.
FJ882936	Human	USA: Tennessee	SARS coronavirus wtic-MB isolate P3pp2, complete genome.
FJ882937	Human	USA: Tennessee	SARS coronavirus wtic-MB isolate P3pp18, complete genome.
FJ882939	Human	USA: Tennessee	SARS coronavirus wtic-MB isolate P3pp16, complete genome.
FJ882932	Human	USA: Tennessee	SARS coronavirus wtic-MB isolate P3pp14, complete genome.
FJ882946	Human	USA: Tennessee	SARS coronavirus wtic-MB isolate P3pp13, complete genome.
FJ882927	Human	USA: Tennessee	SARS coronavirus wtic-MB isolate P1pp1, complete genome.
JF292921	Human	USA: Nashville, TN	SARS coronavirus wtic-MB isolate c1P1, complete genome.
AY394850	Human		SARS coronavirus WHU, complete genome.
AY772062	Human	China: Wuhan	SARS coronavirus WH20, complete genome.
AY278741	Human		SARS coronavirus Urbani, complete genome.
MK062180	Human	USA	SARS coronavirus Urbani isolate icSARS-MA, complete genome.
MK062184	Human	USA	SARS coronavirus Urbani isolate icSARS-C7-MA, complete genome.
MK062183	Human	USA	SARS coronavirus Urbani isolate icSARS-C7, complete genome.
MK062182	Human	USA	SARS coronavirus Urbani isolate icSARS-C3-MA, complete genome.
MK062181	Human	USA	SARS coronavirus Urbani isolate icSARS-C3, complete genome.
MK062179	Human	USA	SARS coronavirus Urbani isolate icSARS, complete genome.
AP006561	Human		SARS coronavirus TWY genomic RNA, complete genome.
AP006560	Human		SARS coronavirus TWS genomic RNA, complete genome.
AP006559	Human		SARS coronavirus TWK genomic RNA, complete genome.
AP006558	Human		SARS coronavirus TWJ genomic RNA, complete genome.
AP006557	Human		SARS coronavirus TWH genomic RNA, complete genome.
AY362699	Human		SARS coronavirus TWC3, complete genome.
AY362698	Human		SARS coronavirus TWC2, complete genome.
AY321118	Human		SARS coronavirus TWC, complete genome.
AY502932	Human	Taiwan	SARS coronavirus TW9, complete genome.
AY502931	Human	Taiwan	SARS coronavirus TW8, complete genome.
AY502930	Human	Taiwan	SARS coronavirus TW7, complete genome.
AY502929	Human	Taiwan	SARS coronavirus TW6, complete genome.
AY502928	Human	Taiwan	SARS coronavirus TW5, complete genome.
AY502927	Human	Taiwan	SARS coronavirus TW4, complete genome.
AY502926	Human	Taiwan	SARS coronavirus TW3, complete genome.
AY502925	Human	Taiwan	SARS coronavirus TW2, complete genome.
AY502924	Human	Taiwan	SARS coronavirus TW11, complete genome.
AY502923	Human	Taiwan	SARS coronavirus TW10, complete genome.
AY291451	Human	Taiwan	SARS coronavirus TW1, complete genome.
AY654624	Human	China	SARS coronavirus TJF, complete genome.
AY348314	Human	Taiwan	SARS coronavirus Taiwan TC3, complete genome.
AY338175	Human		SARS coronavirus Taiwan TC2, complete genome.
AY338174	Human		SARS coronavirus Taiwan TC1, complete genome.
AY304486	Human	Hong Kong	SARS coronavirus SZ3, complete genome.
AY304488	Human	Hong Kong	SARS coronavirus SZ16, complete genome.
DQ497008	Human	USA	SARS coronavirus strain MA-15, complete genome.
DQ898174	Human	Canada	SARS coronavirus strain CV7, complete genome.
AY461660	Human	Russia	SARS coronavirus SoD, complete genome.
AY559092	Human	Singapore	SARS coronavirus SinP5, complete genome.
AY559091	Human	Singapore	SARS coronavirus SinP4, complete genome.
AY559090	Human	Singapore	SARS coronavirus SinP3, complete genome.
AY559089	Human	Singapore	SARS coronavirus SinP2, complete genome.
AY559088	Human	Singapore	SARS coronavirus SinP1, complete genome.
AY485278	Human		SARS coronavirus Sino3-11, complete genome.
AY485277	Human		SARS coronavirus Sino1-11, complete genome.
AY559082	Human	Singapore	SARS coronavirus Sin852, complete genome.
AY559096	Human	Singapore	SARS coronavirus Sin850, complete genome.
AY559086	Human	Singapore	SARS coronavirus Sin849, complete genome.
AY559085	Human	Singapore	SARS coronavirus Sin848, complete genome.
AY559095	Human	Singapore	SARS coronavirus Sin847, complete genome.
AY559094	Human	Singapore	SARS coronavirus Sin846, complete genome.
AY559093	Human	Singapore	SARS coronavirus Sin845, complete genome.
AY559081	Human	Singapore	SARS coronavirus Sin842, complete genome.
AY559084	Human	Singapore	SARS coronavirus Sin3765V, complete genome.
AY559087	Human	Singapore	SARS coronavirus Sin3725V, complete genome.
AY559097	Human	Singapore	SARS coronavirus Sin3408L, complete genome.
AY559083	Human	Singapore	SARS coronavirus Sin3408, complete genome.
AY283798	Human	Singapore	SARS coronavirus Sin2774, complete genome.
AY283797	Human	Singapore	SARS coronavirus Sin2748, complete genome.
AY283796	Human	Singapore	SARS coronavirus Sin2679, complete genome.
AY283795	Human	Singapore	SARS coronavirus Sin2677, complete genome.
AY283794	Human	Singapore	SARS coronavirus Sin2500, complete genome.
AY463060	Human		SARS coronavirus ShanghaiQXC2, complete genome.
AY463059	Human		SARS coronavirus ShanghaiQXC1, complete genome.
AY357076	Human		SARS coronavirus PUMC03, complete genome.
AY357075	Human		SARS coronavirus PUMC02, complete genome.
AY350750	Human		SARS coronavirus PUMC01, complete genome.
FJ882963	Human	USA	SARS coronavirus P2, complete genome.
AY508724	Human		SARS coronavirus NS-1, complete genome.
FJ882957	Human	USA: Tennessee	SARS coronavirus MA15, complete genome.
FJ882958	Human	USA: Tennessee	SARS coronavirus MA15 isolate P3pp7, complete genome.
FJ882945	Human	USA: Tennessee	SARS coronavirus MA15 isolate P3pp6, complete genome.
FJ882961	Human	USA: Tennessee	SARS coronavirus MA15 isolate P3pp5, complete genome.
FJ882952	Human	USA: Tennessee	SARS coronavirus MA15 isolate P3pp4, complete genome.
FJ882948	Human	USA: Tennessee	SARS coronavirus MA15 isolate P3pp3, complete genome.
FJ882943	Human	USA: North Carolina	SARS coronavirus MA15 ExoN1, complete genome.
FJ882959	Human	USA: Tennessee	SARS coronavirus MA15 ExoN1 isolate P3pp6, complete genome.
FJ882942	Human	USA: Tennessee	SARS coronavirus MA15 ExoN1 isolate P3pp5, complete genome.
FJ882953	Human	USA: Tennessee	SARS coronavirus MA15 ExoN1 isolate P3pp4, complete genome.
FJ882951	Human	USA: Tennessee	SARS coronavirus MA15 ExoN1 isolate P3pp3, complete genome.
FJ882962	Human	USA: Tennessee	SARS coronavirus MA15 ExoN1 isolate P3pp10, complete genome.
AY595412	Human	China	SARS coronavirus LLJ-2004, complete genome.
AY395002	Human		SARS coronavirus LC5, complete genome.
AY395001	Human		SARS coronavirus LC4, complete genome.
AY395000	Human		SARS coronavirus LC3, complete genome.
AY394999	Human		SARS coronavirus LC2, complete genome.
AY394998	Human		SARS coronavirus LC1, complete genome.
AY545915	Human	China	SARS coronavirus isolate HC/SZ/DM1/03, complete genome.
AY545914	Human	China: Shenzhen	SARS coronavirus isolate HC/SZ/79/03, complete genome.
AY545916	Human	China	SARS coronavirus isolate HC/SZ/266/03, complete genome.
AY545917	Human	China	SARS coronavirus isolate HC/GZ/81/03, complete genome.
AY545918	Human	China	SARS coronavirus isolate HC/GZ/32/03, complete genome.
AY545919	Human	China	SARS coronavirus isolate CFB/SZ/94/03, complete genome.
AY394991	Human		SARS coronavirus HZS2-Fc, complete genome.
AY394987	Human		SARS coronavirus HZS2-Fb, complete genome.
AY394990	Human		SARS coronavirus HZS2-E, complete genome.
AY394989	Human		SARS coronavirus HZS2-D, complete genome.
AY394992	Human		SARS coronavirus HZS2-C, complete genome.
AY394995	Human		SARS coronavirus HSZ-Cc, complete genome.
AY394986	Human		SARS coronavirus HSZ-Cb, complete genome.
AY394994	Human		SARS coronavirus HSZ-Bc, complete genome.
AY394985	Human		SARS coronavirus HSZ-Bb, complete genome.
AY394983	Human		SARS coronavirus HSZ2-A, complete genome.
AY323977	Human	Italy	SARS coronavirus HSR 1, complete genome.
AY278491	Human		SARS coronavirus HKU-39849, complete genome.
JQ316196	Human	United Kingdom	SARS coronavirus HKU-39849 isolate UOB, complete genome.
GU553364	Human	China: Hong Kong	SARS coronavirus HKU-39849 isolate TCVSP-HARROD-00002, complete genome.
GU553363	Human	China: Hong Kong	SARS coronavirus HKU-39849 isolate TCVSP-HARROD-00001, complete genome.
JN854286	Human	United Kingdom	SARS coronavirus HKU-39849 isolate recSARS-CoV HKU-39849, complete genome.
AY394993	Human		SARS coronavirus HGZ8L2, complete genome.
AY394979	Human		SARS coronavirus GZ-C, complete genome.
AY394978	Human		SARS coronavirus GZ-B, complete genome.
AY304495	Human	Hong Kong	SARS coronavirus GZ50, complete genome.
AY613947	Human	China	SARS coronavirus GZ0402, complete genome.
AY568539	Human	China: December 22, 2003	SARS coronavirus GZ0401, complete genome.
AY390556	Human	China: Guangzhou	SARS coronavirus GZ02, complete genome.
DQ640652	Human	China	SARS coronavirus GDH-BJH01, complete genome.
AY313906	Human	China: Jiangmen, Guangdong	SARS coronavirus GD69, complete genome.
AY278489	Human		SARS coronavirus GD01, complete genome.
AY291315	Human		SARS coronavirus Frankfurt 1, complete genome.
AB257344	Human	Japan	SARS coronavirus Frankfurt 1 genomic RNA, nearly complete genome, clone: persistent virus #21.
AY310120	Human		SARS coronavirus FRA, complete genome.
FJ882926	Human	USA: Tennessee	SARS coronavirus ExoN1, complete genome.
FJ882930	Human	USA: Tennessee	SARS coronavirus ExoN1, complete genome.
KF514410	Human	USA: Nashville, TN	SARS coronavirus ExoN1 strain SARS/VeroE6_lab/USA/ExoN1_c8P20/2009, complete genome.
KF514389	Human	USA: Nashville, TN	SARS coronavirus ExoN1 strain SARS/VeroE6_lab/USA/ExoN1_c8P10/2009, complete genome.
KF514395	Human	USA: Nashville, TN	SARS coronavirus ExoN1 strain SARS/VeroE6_lab/USA/ExoN1_c8P1/2009, complete genome.
KF514414	Human	USA: Nashville, TN	SARS coronavirus ExoN1 strain SARS/VeroE6_lab/USA/ExoN1_c5P20/2009, complete genome.
KF514420	Human	USA: Nashville, TN	SARS coronavirus ExoN1 strain SARS/VeroE6_lab/USA/ExoN1_c5P10/2009, complete genome.
KF514391	Human	USA: Nashville, TN	SARS coronavirus ExoN1 strain SARS/VeroE6_lab/USA/ExoN1_c5.9P20/2010, complete genome.
KF514416	Human	USA: Nashville, TN	SARS coronavirus ExoN1 strain SARS/VeroE6_lab/USA/ExoN1_c5.8P20/2010, complete genome.
KF514407	Human	USA: Nashville, TN	SARS coronavirus ExoN1 strain SARS/VeroE6_lab/USA/ExoN1_c5.7P20/2010, complete genome.
KF514402	Human	USA: Nashville, TN	SARS coronavirus ExoN1 strain SARS/VeroE6_lab/USA/ExoN1_c5.6P20/2010, complete genome.
KF514401	Human	USA: Nashville, TN	SARS coronavirus ExoN1 strain SARS/VeroE6_lab/USA/ExoN1_c5.5P20/2010, complete genome.
KF514390	Human	USA: Nashville, TN	SARS coronavirus ExoN1 strain SARS/VeroE6_lab/USA/ExoN1_c5.4P20/2010, complete genome.
KF514417	Human	USA: Nashville, TN	SARS coronavirus ExoN1 strain SARS/VeroE6_lab/USA/ExoN1_c5.3P20/2010, complete genome.
KF514405	Human	USA: Nashville, TN	SARS coronavirus ExoN1 strain SARS/VeroE6_lab/USA/ExoN1_c5.2P20/2010, complete genome.
KF514403	Human	USA: Nashville, TN	SARS coronavirus ExoN1 strain SARS/VeroE6_lab/USA/ExoN1_c5.1P20/2010, complete genome.
KF514393	Human	USA: Nashville, TN	SARS coronavirus ExoN1 strain SARS/VeroE6_lab/USA/ExoN1_c5.10P20/2010, complete genome.
KF514412	Human	USA: Nashville, TN	SARS coronavirus ExoN1 strain SARS/VeroE6_lab/USA/ExoN1_c13P20/2009, complete genome.
KF514411	Human	USA: Nashville, TN	SARS coronavirus ExoN1 strain SARS/VeroE6_lab/USA/ExoN1_c13P10/2009, complete genome.
KF514406	Human	USA: Nashville, TN	SARS coronavirus ExoN1 strain SARS/VeroE6_lab/USA/ExoN1_c13P1/2009, complete genome.
FJ882941	Human	USA: Tennessee	SARS coronavirus ExoN1 isolate P3pp8, complete genome.
FJ882950	Human	USA: Tennessee	SARS coronavirus ExoN1 isolate P3pp60, complete genome.
FJ882956	Human	USA: Tennessee	SARS coronavirus ExoN1 isolate P3pp53, complete genome.
FJ882954	Human	USA: Tennessee	SARS coronavirus ExoN1 isolate P3pp46, complete genome.
FJ882940	Human	USA: Tennessee	SARS coronavirus ExoN1 isolate P3pp37, complete genome.
FJ882960	Human	USA: Tennessee	SARS coronavirus ExoN1 isolate P3pp34, complete genome.
FJ882944	Human	USA: Tennessee	SARS coronavirus ExoN1 isolate P3pp23, complete genome.
FJ882955	Human	USA: Tennessee	SARS coronavirus ExoN1 isolate P3pp19, complete genome.
FJ882931	Human	USA: Tennessee	SARS coronavirus ExoN1 isolate P3pp12, complete genome.
FJ882929	Human	USA: Tennessee	SARS coronavirus ExoN1 isolate P3pp1, complete genome.
FJ882928	Human	USA: Tennessee	SARS coronavirus ExoN1 isolate P1pp1, complete genome.
JX162087	Human	USA: Tennessee	SARS coronavirus ExoN1 isolate c5P10, complete genome.
JF292922	Human	USA: Nashville, TN	SARS coronavirus ExoN1 isolate c5P1, complete genome.
AY278554	Human	China: Hong Kong, Prince of Wales Hospital	SARS coronavirus CUHK-W1, complete genome.
AY282752	Human		SARS coronavirus CUHK-Su10, complete genome.
AY345988	Human		SARS coronavirus CUHK-AG03, complete genome.
AY345987	Human		SARS coronavirus CUHK-AG02, complete genome.
AY345986	Human		SARS coronavirus CUHK-AG01, complete genome.
AY714217	Human	USA	SARS Coronavirus CDC#200301157, complete genome.
AY864806	Human	China: Beijing	SARS coronavirus BJ202, complete genome.
EU371561	Human	China	SARS coronavirus BJ182b, complete genome.
EU371560	Human	China	SARS coronavirus BJ182a, complete genome.
EU371563	Human	China	SARS coronavirus BJ182-8, complete genome.
EU371562	Human	China	SARS coronavirus BJ182-4, complete genome.
EU371564	Human	China	SARS coronavirus BJ182-12, complete genome.
AY864805	Human	China: Beijing	SARS coronavirus BJ162, complete genome.
AY279354	Human		SARS coronavirus BJ04, complete genome.
AY278490	Human		SARS coronavirus BJ03, complete genome.
AY278487	Human		SARS coronavirus BJ02, complete genome.
AY278488	Human		SARS coronavirus BJ01, complete genome.
AY427439	Human		SARS coronavirus AS, complete genome.
AY686863	Human		SARS coronavirus A022, complete genome.
AY585228	Human	USA	Human coronavirus OC43 strain ATCC VR-759, complete genome.
AY391777	Human	United Kingdom	Human coronavirus OC43, complete genome.
MG197721	Human	China	Human coronavirus OC43 strain YC-72, complete genome.
MG197720	Human	China	Human coronavirus OC43 strain YC-68, complete genome.
MG197719	Human	China	Human coronavirus OC43 strain YC-67, complete genome.
MG197718	Human	China	Human coronavirus OC43 strain YC-55, complete genome.
MG197722	Human	China	Human coronavirus OC43 strain YC-207, complete genome.
MG197717	Human	China	Human coronavirus OC43 strain WZ-522, complete genome.
MG197716	Human	China	Human coronavirus OC43 strain WZ-303, complete genome.
KY369907	Human	USA	Human coronavirus OC43 strain SC9741, complete genome.
MN306053	Human	USA	Human coronavirus OC43 strain SC9430, complete genome.
MN310476	Human	USA	Human coronavirus OC43 strain SC9428, complete genome.
KY369905	Human	USA	Human coronavirus OC43 strain SC831, complete genome.
KY369906	Human	USA	Human coronavirus OC43 strain SC622, complete genome.
KY983588	Human	USA	Human coronavirus OC43 strain SC3118, complete genome.
KY967356	Human	USA	Human coronavirus OC43 strain SC2924, complete genome.
KY983585	Human	USA	Human coronavirus OC43 strain SC2854, complete genome.
KY967358	Human	USA	Human coronavirus OC43 strain SC2770, complete genome.
KY967359	Human	USA	Human coronavirus OC43 strain SC2730, complete genome.
KY983583	Human	USA	Human coronavirus OC43 strain SC2481, complete genome.
KY967360	Human	USA	Human coronavirus OC43 strain SC2476, complete genome.
KY967361	Human	USA	Human coronavirus OC43 strain SC2345, complete genome.
KY684759	Human	USA	Human coronavirus OC43 strain SC2269, complete genome.
MN306043	Human	USA	Human coronavirus OC43 strain SC0841, complete genome.
MN306042	Human	USA	Human coronavirus OC43 strain SC0839, complete genome.
MN306041	Human	USA	Human coronavirus OC43 strain SC0810, complete genome.
MN310478	Human	USA	Human coronavirus OC43 strain SC0776, complete genome.
MN306036	Human	USA	Human coronavirus OC43 strain SC0682, complete genome.
KF530081	Human	USA: Nashville, TN	Human coronavirus OC43 strain OC43/human/USA/991-5/1999, complete genome.
KF530070	Human	USA: Nashville, TN	Human coronavirus OC43 strain OC43/human/USA/991-19/1999, complete genome.
KF530069	Human	USA: Nashville, TN	Human coronavirus OC43 strain OC43/human/USA/982-4/1998, complete genome.
KF530099	Human	USA: Nashville, TN	Human coronavirus OC43 strain OC43/human/USA/971-5/1997, complete genome.
KF530080	Human	USA: Nashville, TN	Human coronavirus OC43 strain OC43/human/USA/9712-31/1997, complete genome.
KF530072	Human	USA: Nashville, TN	Human coronavirus OC43 strain OC43/human/USA/9712-13/1997, complete genome.
KF530098	Human	USA: Nashville, TN	Human coronavirus OC43 strain OC43/human/USA/965-6/1996, complete genome.
KF530064	Human	USA: Nashville, TN	Human coronavirus OC43 strain OC43/human/USA/9612-9/1996, complete genome.
KF530063	Human	USA: Nashville, TN	Human coronavirus OC43 strain OC43/human/USA/9612-48/1996, complete genome.
KF530078	Human	USA: Nashville, TN	Human coronavirus OC43 strain OC43/human/USA/9612-29/1996, complete genome.
KF530075	Human	USA: Nashville, TN	Human coronavirus OC43 strain OC43/human/USA/953-23/1995, complete genome.
KF530084	Human	USA: Nashville, TN	Human coronavirus OC43 strain OC43/human/USA/951-18/1995, complete genome.
KF530090	Human	USA: Nashville, TN	Human coronavirus OC43 strain OC43/human/USA/931-85/1993, complete genome.
KF530071	Human	USA: Nashville, TN	Human coronavirus OC43 strain OC43/human/USA/925-1/1992, complete genome.
KF530074	Human	USA: Nashville, TN	Human coronavirus OC43 strain OC43/human/USA/9212-33/1992, complete genome.
KF530097	Human	USA: Nashville, TN	Human coronavirus OC43 strain OC43/human/USA/9211-43/1992, complete genome.
KF530079	Human	USA: Nashville, TN	Human coronavirus OC43 strain OC43/human/USA/913-29/1991, complete genome.
KF530095	Human	USA: Nashville, TN	Human coronavirus OC43 strain OC43/human/USA/912-6/1991, complete genome.
KF530094	Human	USA: Nashville, TN	Human coronavirus OC43 strain OC43/human/USA/912-36/1991, complete genome.
KF530082	Human	USA: Nashville, TN	Human coronavirus OC43 strain OC43/human/USA/912-11/1991, complete genome.
KF530067	Human	USA: Nashville, TN	Human coronavirus OC43 strain OC43/human/USA/912-10/1991, complete genome.
KF530089	Human	USA: Nashville, TN	Human coronavirus OC43 strain OC43/human/USA/911-66/1991, complete genome.
KF530091	Human	USA: Nashville, TN	Human coronavirus OC43 strain OC43/human/USA/911-58/1991, complete genome.
KF530096	Human	USA: Nashville, TN	Human coronavirus OC43 strain OC43/human/USA/911-38/1991, complete genome.
KF530076	Human	USA: Nashville, TN	Human coronavirus OC43 strain OC43/human/USA/911-11/1991, complete genome.
KF530088	Human	USA: Nashville, TN	Human coronavirus OC43 strain OC43/human/USA/901-54/1990, complete genome.
KF530061	Human	USA: Nashville, TN	Human coronavirus OC43 strain OC43/human/USA/901-43/1990, complete genome.
KF530065	Human	USA: Nashville, TN	Human coronavirus OC43 strain OC43/human/USA/901-41/1990, complete genome.
KF530066	Human	USA: Nashville, TN	Human coronavirus OC43 strain OC43/human/USA/901-33/1990, complete genome.
KF530073	Human	USA: Nashville, TN	Human coronavirus OC43 strain OC43/human/USA/8912-37/1989, complete genome.
KF530087	Human	USA: Nashville, TN	Human coronavirus OC43 strain OC43/human/USA/873-6/1987, complete genome.
KF530083	Human	USA: Nashville, TN	Human coronavirus OC43 strain OC43/human/USA/873-19/1987, complete genome.
KF530077	Human	USA: Nashville, TN	Human coronavirus OC43 strain OC43/human/USA/873-16/1987, complete genome.
KF530086	Human	USA: Nashville, TN	Human coronavirus OC43 strain OC43/human/USA/872-5/1987, complete genome.
KF530085	Human	USA: Nashville, TN	Human coronavirus OC43 strain OC43/human/USA/871-25/1987, complete genome.
KF530060	Human	USA: Nashville, TN	Human coronavirus OC43 strain OC43/human/USA/851-15/1985, complete genome.
KF530092	Human	USA: Nashville, TN	Human coronavirus OC43 strain OC43/human/USA/008-5/2000, complete genome.
KF530068	Human	USA: Nashville, TN	Human coronavirus OC43 strain OC43/human/USA/007-11/2000, complete genome.
KY674920	Human	USA	Human coronavirus OC43 strain N09-595B, complete genome.
KY554975	Human	USA	Human coronavirus OC43 strain N09-382B, complete genome.
KY554974	Human	USA	Human coronavirus OC43 strain N08-33B_360X, complete genome.
KY554973	Human	USA	Human coronavirus OC43 strain N07-1689B_116X, complete genome.
KY674918	Human	USA	Human coronavirus OC43 strain N07-1647B, complete genome.
KY674917	Human	USA	Human coronavirus OC43 strain N07-1609B, complete genome.
KY554972	Human	USA	Human coronavirus OC43 strain N07-1541B_433X, complete genome.
KJ958219	Human	China: Beijing	Human coronavirus OC43 strain LY342, complete genome.
KJ958218	Human	China: Beijing	Human coronavirus OC43 strain LY341, complete genome.
MG197723	Human	China	Human coronavirus OC43 strain HZ-459, complete genome.
JN129835	Human	China: Hong Kong	Human coronavirus OC43 strain HK04-02, complete genome.
JN129834	Human	China: Hong Kong	Human coronavirus OC43 strain HK04-01, complete genome.
KU131570	Human	United Kingdom	Human coronavirus OC43 strain HCoV-OC43/UK/London/2011, complete genome.
MG197715	Human	China	Human coronavirus OC43 strain GZYF-26, complete genome.
MG197714	Human	China	Human coronavirus OC43 strain CC-23, complete genome.
MG197713	Human	China	Human coronavirus OC43 strain BJ-221, complete genome.
MG197712	Human	China	Human coronavirus OC43 strain BJ-165, complete genome.
MG197711	Human	China	Human coronavirus OC43 strain BJ-164, complete genome.
MG197710	Human	China	Human coronavirus OC43 strain BJ-124, complete genome.
MG197709	Human	China	Human coronavirus OC43 strain BJ-112, complete genome.
AY903459	Human	Belgium	Human coronavirus OC43 strain 87309 Belgium 2003, complete genome.
KP198610	Human	China: Beijing	Human coronavirus OC43 strain 2058A/10, complete genome.
AY903460	Human	Belgium	Human coronavirus OC43 strain 19572 Belgium 2004, complete genome.
KP198611	Human	China: Beijing	Human coronavirus OC43 strain 1783A/10, complete genome.
AY585229	Human	France: Paris	Human coronavirus OC43 serotype OC43-Paris, complete genome.
MG977452	Human	Cote d'Ivoire	Human coronavirus OC43 isolate TNP 12643, complete genome.
MG977451	Human	Cote d'Ivoire	Human coronavirus OC43 isolate TNP 12636, complete genome.
MN026164	Human	Kenya	Human coronavirus OC43 isolate OC43_KLF_01_2018, complete genome.
KX538974	Human	Malaysia: Kuala Lumpur	Human coronavirus OC43 isolate MY-U945/12, complete genome.
KX538973	Human	Malaysia: Kuala Lumpur	Human coronavirus OC43 isolate MY-U868/12, complete genome.
KX538972	Human	Malaysia: Kuala Lumpur	Human coronavirus OC43 isolate MY-U774/12, complete genome.
KX538971	Human	Malaysia: Kuala Lumpur	Human coronavirus OC43 isolate MY-U732/12, complete genome.
KX538970	Human	Malaysia: Kuala Lumpur	Human coronavirus OC43 isolate MY-U710/12, complete genome.
KX538969	Human	Malaysia: Kuala Lumpur	Human coronavirus OC43 isolate MY-U523/12, complete genome.
KX538968	Human	Malaysia: Kuala Lumpur	Human coronavirus OC43 isolate MY-U464/12, complete genome.
KX538967	Human	Malaysia: Kuala Lumpur	Human coronavirus OC43 isolate MY-U413/12, complete genome.
KX538966	Human	Malaysia: Kuala Lumpur	Human coronavirus OC43 isolate MY-U236/12, complete genome.
KX538965	Human	Malaysia: Kuala Lumpur	Human coronavirus OC43 isolate MY-U208/12, complete genome.
KX538979	Human	Malaysia: Kuala Lumpur	Human coronavirus OC43 isolate MY-U1975/13, complete genome.
KX538978	Human	Malaysia: Kuala Lumpur	Human coronavirus OC43 isolate MY-U1758/13, complete genome.
KX538977	Human	Malaysia: Kuala Lumpur	Human coronavirus OC43 isolate MY-U1140/12, complete genome.
KX538976	Human	Malaysia: Kuala Lumpur	Human coronavirus OC43 isolate MY-U1057/12, complete genome.
KX538975	Human	Malaysia: Kuala Lumpur	Human coronavirus OC43 isolate MY-U1024/12, complete genome.
KX538964	Human	Malaysia: Kuala Lumpur	Human coronavirus OC43 isolate MY-U002/12, complete genome.
MK303619	Human	France	Human coronavirus OC43 isolate MDS6, complete genome.
MK303621	Human	France	Human coronavirus OC43 isolate MDS4, complete genome.
MK303620	Human	France	Human coronavirus OC43 isolate MDS2, complete genome.
MK303625	Human	France	Human coronavirus OC43 isolate MDS16, complete genome.
MK303624	Human	France	Human coronavirus OC43 isolate MDS14, complete genome.
MK303623	Human	France	Human coronavirus OC43 isolate MDS12, complete genome.
MK303622	Human	France	Human coronavirus OC43 isolate MDS11, complete genome.
KX344031	Human	Mexico	Human coronavirus OC43 isolate LRTI_238, complete genome.
MF374983	Human	USA: Albuquerque, New Mexico	Human coronavirus OC43 isolate HCoV-OC43/USA/TCNP_0070/2016, complete genome.
MF374985	Human	USA: Albuquerque, New Mexico	Human coronavirus OC43 isolate HCoV-OC43/USA/TCNP_00212/2017, complete genome.
MF374984	Human	USA: Albuquerque, New Mexico	Human coronavirus OC43 isolate HCoV-OC43/USA/TCNP_00204/2017, complete genome.
MH121121	Human	USA: Little Rock, Arkansas	Human coronavirus OC43 isolate HCoV-OC43/USA/ACRI_0213/2016, complete genome.
MF314143	Human	USA: Little Rock, Arkansas	Human coronavirus OC43 isolate HCoV-OC43/USA/ACRI_0052/2016, complete genome.
KF923923	Human	China: Beijing	Human coronavirus OC43 isolate 892A/2008, complete genome.
KF923922	Human	China: Beijing	Human coronavirus OC43 isolate 8164/2009, complete genome.
KF923921	Human	China: Beijing	Human coronavirus OC43 isolate 69A/2007, complete genome.
KF923920	Human	China: Beijing	Human coronavirus OC43 isolate 5617/2007, complete genome.
KF923919	Human	China: Beijing	Human coronavirus OC43 isolate 5595/2007, complete genome.
KF923917	Human	China: Beijing	Human coronavirus OC43 isolate 5566/2007, complete genome.
KF923916	Human	China: Beijing	Human coronavirus OC43 isolate 5519/2007, complete genome.
KF923915	Human	China: Beijing	Human coronavirus OC43 isolate 5517/2007, complete genome.
KF923914	Human	China: Beijing	Human coronavirus OC43 isolate 5508/2007, complete genome.
KF923913	Human	China: Beijing	Human coronavirus OC43 isolate 5485/2007, complete genome.
KF923912	Human	China: Beijing	Human coronavirus OC43 isolate 5484/2007, complete genome.
KF923911	Human	China: Beijing	Human coronavirus OC43 isolate 5479/2007, complete genome.
KF923901	Human	China: Beijing	Human coronavirus OC43 isolate 5472/2007, complete genome.
KF923910	Human	China: Beijing	Human coronavirus OC43 isolate 5445/2007, complete genome.
KF923909	Human	China: Beijing	Human coronavirus OC43 isolate 5442/2007, complete genome.
KF923908	Human	China: Beijing	Human coronavirus OC43 isolate 5414/2007, complete genome.
KF923907	Human	China: Beijing	Human coronavirus OC43 isolate 5370/2007, complete genome.
KF923894	Human	China: Beijing	Human coronavirus OC43 isolate 5352/2007, complete genome.
KF923892	Human	China: Beijing	Human coronavirus OC43 isolate 5345/2007, complete genome.
KF923891	Human	China: Beijing	Human coronavirus OC43 isolate 5240/2007, complete genome.
KF923890	Human	China: Beijing	Human coronavirus OC43 isolate 39A/2007, complete genome.
KF923900	Human	China: Beijing	Human coronavirus OC43 isolate 3647/2006, complete genome.
KF923899	Human	China: Beijing	Human coronavirus OC43 isolate 3582/2006, complete genome.
KF923897	Human	China: Beijing	Human coronavirus OC43 isolate 3269A/2012, complete genome.
KF923906	Human	China: Beijing	Human coronavirus OC43 isolate 3194A/2012, complete genome.
KF923898	Human	China: Beijing	Human coronavirus OC43 isolate 3184A/2012, complete genome.
KF923896	Human	China: Beijing	Human coronavirus OC43 isolate 3074A/2012, complete genome.
KF923905	Human	China: Beijing	Human coronavirus OC43 isolate 229/2005, complete genome.
KF923893	Human	China: Beijing	Human coronavirus OC43 isolate 2151A/2010, complete genome.
KF923888	Human	China: Beijing	Human coronavirus OC43 isolate 2145A/2010, complete genome.
KY014282	Human	France	Human coronavirus OC43 isolate 2007-09, complete genome.
KY014281	Human	France	Human coronavirus OC43 isolate 2002-04, complete genome.
KF923887	Human	China: Beijing	Human coronavirus OC43 isolate 1997A/2010, complete genome.
KF923889	Human	China: Beijing	Human coronavirus OC43 isolate 1926/2006, complete genome.
KF923886	Human	China: Beijing	Human coronavirus OC43 isolate 1908A/2010, complete genome.
KF923904	Human	China: Beijing	Human coronavirus OC43 isolate 12694/2012, complete genome.
KF923903	Human	China: Beijing	Human coronavirus OC43 isolate 12691/2012, complete genome.
KF923902	Human	China: Beijing	Human coronavirus OC43 isolate 12689/2012, complete genome.
KF923925	Human	China: Beijing	Human coronavirus OC43 isolate 10574/2010, complete genome.
KF923924	Human	China: Beijing	Human coronavirus OC43 isolate 10290/2010, complete genome.
KF923895	Human	China: Beijing	Human coronavirus OC43 isolate 10285/2010, complete genome.
KF923918	Human	China: Beijing	Human coronavirus OC43 isolate 10108/2010, complete genome.
MG428699	Human	Kenya	Human coronavirus NL63 isolate Kilifi_HH_5709_19-May-2010, complete genome.
MG428704	Human	Kenya	Human coronavirus NL63 isolate Kilifi_HH_5402_20-May-2010, complete genome.
MG428706	Human	Kenya	Human coronavirus NL63 isolate Kilifi_HH_3808_24-May-2010, complete genome.
MG428702	Human	Kenya	Human coronavirus NL63 isolate Kilifi_HH_3807_11-May-2010, complete genome.
MG428705	Human	Kenya	Human coronavirus NL63 isolate Kilifi_HH_0522_21-May-2010, complete genome.
NC_005831	Human	Netherlands	Human Coronavirus NL63, complete genome.
KY983586	Human	USA	Human coronavirus NL63 strain SC2940, complete genome.
MN306040	Human	USA	Human coronavirus NL63 strain SC0768, complete genome.
MN306018	Human	USA	Human coronavirus NL63 strain SC0179, complete genome.
KX179500	Human	USA	Human coronavirus NL63 strain NL63/UF-2/2015, complete genome.
KF530107	Human	USA: Nashville, TN	Human coronavirus NL63 strain NL63/human/USA/911-56/1991, complete genome.
KF530113	Human	USA: Nashville, TN	Human coronavirus NL63 strain NL63/human/USA/905-25/1990, complete genome.
KF530104	Human	USA: Nashville, TN	Human coronavirus NL63 strain NL63/human/USA/904-20/1990, complete genome.
KF530109	Human	USA: Nashville, TN	Human coronavirus NL63 strain NL63/human/USA/903-28/1990, complete genome.
KF530111	Human	USA: Nashville, TN	Human coronavirus NL63 strain NL63/human/USA/901-24/1990, complete genome.
KF530108	Human	USA: Nashville, TN	Human coronavirus NL63 strain NL63/human/USA/891-6/1989, complete genome.
KF530114	Human	USA: Nashville, TN	Human coronavirus NL63 strain NL63/human/USA/891-4/1989, complete genome.
KF530106	Human	USA: Nashville, TN	Human coronavirus NL63 strain NL63/human/USA/8712-17/1987, complete genome.
KF530110	Human	USA: Nashville, TN	Human coronavirus NL63 strain NL63/human/USA/838-9/1983, complete genome.
KF530105	Human	USA: Nashville, TN	Human coronavirus NL63 strain NL63/human/USA/012-31/2001, complete genome.
KF530112	Human	USA: Nashville, TN	Human coronavirus NL63 strain NL63/human/USA/0111-25/2001, complete genome.
JQ765563	Human	USA: Denver, CO	Human coronavirus NL63 strain NL63/DEN/2009/9, complete genome.
JQ765567	Human	USA: Denver, CO	Human coronavirus NL63 strain NL63/DEN/2009/20, complete genome.
JQ765565	Human	USA: Denver, CO	Human coronavirus NL63 strain NL63/DEN/2009/15, complete genome.
JQ765564	Human	USA: Denver, CO	Human coronavirus NL63 strain NL63/DEN/2009/14, complete genome.
JQ765566	Human	USA: Denver, CO	Human coronavirus NL63 strain NL63/DEN/2008/16, complete genome.
JQ765572	Human	USA: Denver, CO	Human coronavirus NL63 strain NL63/DEN/2005/347, complete genome.
JQ765571	Human	USA: Denver, CO	Human coronavirus NL63 strain NL63/DEN/2005/271, complete genome.
JQ765570	Human	USA: Denver, CO	Human coronavirus NL63 strain NL63/DEN/2005/235, complete genome.
JQ765569	Human	USA: Denver, CO	Human coronavirus NL63 strain NL63/DEN/2005/232, complete genome.
JQ765568	Human	USA: Denver, CO	Human coronavirus NL63 strain NL63/DEN/2005/193, complete genome.
JQ765575	Human	USA: Denver, CO	Human coronavirus NL63 strain NL63/DEN/2005/1876, complete genome.
JQ765574	Human	USA: Denver, CO	Human coronavirus NL63 strain NL63/DEN/2005/1862, complete genome.
JQ765573	Human	USA: Denver, CO	Human coronavirus NL63 strain NL63/DEN/2005/1062, complete genome.
KY674915	Human	USA	Human coronavirus NL63 strain N07-6B, complete genome.
KY674916	Human	USA	Human coronavirus NL63 strain N07-64B, complete genome.
KY554971	Human	USA	Human coronavirus NL63 strain N07-468B_176X, complete genome.
KY554970	Human	USA	Human coronavirus NL63 strain N07-324B_182X, complete genome.
KY829118	Human	USA	Human coronavirus NL63 strain N07-262B, complete genome.
KY554969	Human	USA	Human coronavirus NL63 strain N07-196B, complete genome.
KY554968	Human	USA	Human coronavirus NL63 strain N07-185B, complete genome.
KY554967	Human	USA	Human coronavirus NL63 strain N06-1144B, complete genome.
MK334045	Human	China	Human coronavirus NL63 strain ChinaGD05, complete genome.
MK334047	Human	China	Human coronavirus NL63 strain ChinaGD04, complete genome.
MK334044	Human	China	Human coronavirus NL63 strain ChinaGD03, complete genome.
MK334043	Human	China	Human coronavirus NL63 strain ChinaGD02, complete genome.
MK334046	Human	China	Human coronavirus NL63 strain ChinaGD01, complete genome.
KU521535	Human	USA	Human coronavirus NL63 isolate NL63/UF-2/2015, complete genome.
KT381875	Human	USA	Human coronavirus NL63 isolate NL63/UF-1/2015, complete genome.
JX504050	Human	USA	Human coronavirus NL63 isolate NL63/RPTEC/2004, complete genome.
MG428701	Human	Kenya	Human coronavirus NL63 isolate Kilifi_HH_0512_04-Jun-2010, complete genome.
MG428703	Human	Kenya	Human coronavirus NL63 isolate Kilifi_HH_0511_01-Jun-2010, complete genome.
KT266906	Human	Haiti	Human coronavirus NL63 isolate HCoV NL63/Haiti-1/2015, complete genome.
MG772808	Human	South Korea	Human coronavirus NL63 isolate CN0601/14, complete genome.
JX524171	Human	China	Human coronavirus NL63 isolate CBJ123, complete genome.
JX104161	Human	China: Beijing Children's Hospital, Beijing	Human coronavirus NL63 isolate CBJ 037, complete genome.
DQ445912	Human	Netherlands	Human coronavirus NL63 isolate Amsterdam 496, complete genome.
DQ445911	Human	Netherlands	Human coronavirus NL63 isolate Amsterdam 057, complete genome.
MK052676	Human	Jordan	Middle East respiratory syndrome-related coronavirus isolate Hu/Jordan-201440011858/2014, complete genome.
MH822886	Human	United Kingdom	Middle East respiratory syndrome-related coronavirus strain MERS-CoV_England-KSA/1/2018(sputum), complete genome.
KY581694	Human	United Arab Emirates	Middle East respiratory syndrome-related coronavirus strain Hu/UAE_X_2014, complete genome.
KY581693	Human	United Arab Emirates	Middle East respiratory syndrome-related coronavirus strain Hu/UAE_032_2014, complete genome.
KY581692	Human	United Arab Emirates	Middle East respiratory syndrome-related coronavirus strain Hu/UAE_025_2014, complete genome.
KY581691	Human	United Arab Emirates	Middle East respiratory syndrome-related coronavirus strain Hu/UAE_023_2014, complete genome.
KY581690	Human	United Arab Emirates	Middle East respiratory syndrome-related coronavirus strain Hu/UAE_017_2014, complete genome.
KY581689	Human	United Arab Emirates	Middle East respiratory syndrome-related coronavirus strain Hu/UAE_015_2014, complete genome.
KY581688	Human	United Arab Emirates	Middle East respiratory syndrome-related coronavirus strain Hu/UAE_011_2014, complete genome.
KY581687	Human	United Arab Emirates	Middle East respiratory syndrome-related coronavirus strain Hu/UAE_011_2013, complete genome.
KY581686	Human	United Arab Emirates	Middle East respiratory syndrome-related coronavirus strain Hu/UAE_009_2014, complete genome.
KY581685	Human	United Arab Emirates	Middle East respiratory syndrome-related coronavirus strain Hu/UAE_004_2013, complete genome.
KY581684	Human	United Arab Emirates	Middle East respiratory syndrome-related coronavirus strain Hu/UAE_002_2013, complete genome.
MK462252	Human	Saudi Arabia	Middle East respiratory syndrome-related coronavirus strain Hu/Tabuk-KSA-153/2018, complete genome.
MG912606	Human	Saudi Arabia	Middle East respiratory syndrome-related coronavirus strain Hu/Riyadh-KSA-9852/2017, complete genome.
MG912605	Human	Saudi Arabia	Middle East respiratory syndrome-related coronavirus strain Hu/Riyadh-KSA-9835/2017, complete genome.
MG912608	Human	Saudi Arabia	Middle East respiratory syndrome-related coronavirus strain Hu/Riyadh-KSA-9730/2017, complete genome.
MG912603	Human	Saudi Arabia	Middle East respiratory syndrome-related coronavirus strain Hu/Riyadh-KSA-9693/2017, complete genome.
MG912604	Human	Saudi Arabia	Middle East respiratory syndrome-related coronavirus strain Hu/Riyadh-KSA-9689/2017, complete genome.
MG912602	Human	Saudi Arabia	Middle East respiratory syndrome-related coronavirus strain Hu/Riyadh-KSA-9614/2017, complete genome.
MG912607	Human	Saudi Arabia	Middle East respiratory syndrome-related coronavirus strain Hu/Riyadh-KSA-9522/2017, complete genome.
MG912600	Human	Saudi Arabia	Middle East respiratory syndrome-related coronavirus strain Hu/Riyadh-KSA-8882/2017, complete genome.
MG366882	Human	Saudi Arabia	Middle East respiratory syndrome-related coronavirus strain Hu/Riyadh-KSA-8683/2017, complete genome.
MG366881	Human	Saudi Arabia	Middle East respiratory syndrome-related coronavirus strain Hu/Riyadh-KSA-8677/2017, complete genome.
MG912599	Human	Saudi Arabia	Middle East respiratory syndrome-related coronavirus strain Hu/Riyadh-KSA-8667/2017, complete genome.
MH310910	Human	Saudi Arabia	Middle East respiratory syndrome-related coronavirus strain Hu/Riyadh-KSA-7696/2017, complete genome.
MG912598	Human	Saudi Arabia	Middle East respiratory syndrome-related coronavirus strain Hu/Riyadh-KSA-7680/2017, complete genome.
MG366880	Human	Saudi Arabia	Middle East respiratory syndrome-related coronavirus strain Hu/Riyadh-KSA-7436/2017, complete genome.
MG912597	Human	Saudi Arabia	Middle East respiratory syndrome-related coronavirus strain Hu/Riyadh-KSA-7423/2017, complete genome.
MG366483	Human	Saudi Arabia	Middle East respiratory syndrome-related coronavirus strain Hu/Riyadh-KSA-7413/2017, complete genome.
MG912596	Human	Saudi Arabia	Middle East respiratory syndrome-related coronavirus strain Hu/Riyadh-KSA-7373/2017, complete genome.
MH310912	Human	Saudi Arabia	Middle East respiratory syndrome-related coronavirus strain Hu/Riyadh-KSA-7344/2017, complete genome.
MG912595	Human	Saudi Arabia	Middle East respiratory syndrome-related coronavirus strain Hu/Riyadh-KSA-7178/2017, complete genome.
MH310909	Human	Saudi Arabia	Middle East respiratory syndrome-related coronavirus strain Hu/Riyadh-KSA-5767/2017, complete genome.
MN365233	Human	Saudi Arabia	Middle East respiratory syndrome-related coronavirus strain Hu/Riyadh-KSA-19003852/2019, complete genome.
MN365232	Human	Saudi Arabia	Middle East respiratory syndrome-related coronavirus strain Hu/Riyadh-KSA-19001796/2019, complete genome.
MK462256	Human	Saudi Arabia	Middle East respiratory syndrome-related coronavirus strain Hu/Riyadh-KSA-18014506/2018, complete genome.
MK462255	Human	Saudi Arabia	Middle East respiratory syndrome-related coronavirus strain Hu/Riyadh-KSA-18014504/2018, complete genome.
MK462253	Human	Saudi Arabia	Middle East respiratory syndrome-related coronavirus strain Hu/Riyadh-KSA-18013832/2018, complete genome.
MK462249	Human	Saudi Arabia	Middle East respiratory syndrome-related coronavirus strain Hu/Riyadh-KSA-18012493/2018, complete genome.
MH310911	Human	Saudi Arabia	Middle East respiratory syndrome-related coronavirus strain Hu/Riyadh-KSA-10717/2017, complete genome.
MG912601	Human	Saudi Arabia	Middle East respiratory syndrome-related coronavirus strain Hu/Riyadh-KSA-10308/2017, complete genome.
MG366883	Human	Saudi Arabia	Middle East respiratory syndrome-related coronavirus strain Hu/Riyadh-KSA-10024/2017, complete genome.
MG546331	Human	Saudi Arabia	Middle East respiratory syndrome-related coronavirus strain Hu/Riyadh-KSA-023D3N/2015, complete genome.
MG546330	Human	Saudi Arabia	Middle East respiratory syndrome-related coronavirus strain Hu/Riyadh-KSA-023D1N/2015, complete genome.
MK462254	Human	Saudi Arabia	Middle East respiratory syndrome-related coronavirus strain Hu/Qaseem-KSA-18013897/2018, complete genome.
KY673148	Human	Oman	Middle East respiratory syndrome-related coronavirus strain Hu/Oman_50_2015, complete genome.
MK462251	Human	Saudi Arabia	Middle East respiratory syndrome-related coronavirus strain Hu/Northern-KSA-1847784/2018, complete genome.
MK462250	Human	Saudi Arabia	Middle East respiratory syndrome-related coronavirus strain Hu/Najran-KSA-183RS279/2018, complete genome.
MK462248	Human	Saudi Arabia	Middle East respiratory syndrome-related coronavirus strain Hu/Najran-KSA-182RS2567/2018, complete genome.
KY688118	Human	Saudi Arabia	Middle East respiratory syndrome-related coronavirus strain Hu/Khobar-KSA-6736/2015, complete genome.
MK462247	Human	Saudi Arabia	Middle East respiratory syndrome-related coronavirus strain Hu/Jeddah-KSA-182RS2449/2018, complete genome.
MK462246	Human	Saudi Arabia	Middle East respiratory syndrome-related coronavirus strain Hu/Jeddah-KSA-173RS1570/2017, complete genome.
MK462245	Human	Saudi Arabia	Middle East respiratory syndrome-related coronavirus strain Hu/Jeddah-KSA-173RS1512/2017, complete genome.
MK462243	Human	Saudi Arabia	Middle East respiratory syndrome-related coronavirus strain Hu/Jeddah-KSA-173RS1101/2017, complete genome.
KY688122	Human	Saudi Arabia	Middle East respiratory syndrome-related coronavirus strain Hu/Hufuf-KSA-11767/2015, complete genome.
KY688121	Human	Saudi Arabia	Middle East respiratory syndrome-related coronavirus strain Hu/Hufuf-KSA-11442/2015, complete genome.
KY688124	Human	Saudi Arabia	Middle East respiratory syndrome-related coronavirus strain Hu/Hufuf-KSA-11401/2015, complete genome.
KY688123	Human	Saudi Arabia	Middle East respiratory syndrome-related coronavirus strain Hu/Hufuf-KSA-11150/2015, complete genome.
KY688120	Human	Saudi Arabia	Middle East respiratory syndrome-related coronavirus strain Hu/Hufuf-KSA-11002/2015, complete genome.
KY688119	Human	Saudi Arabia	Middle East respiratory syndrome-related coronavirus strain Hu/Aseer-KSA-Rs924/2015, complete genome.
MK462244	Human	Saudi Arabia	Middle East respiratory syndrome-related coronavirus strain Hu/Aseer-KSA-173RS1288/2017, complete genome.
MK483839	Human	Saudi Arabia	Middle East respiratory syndrome-related coronavirus strain Hu/Albaha-KSA-0800H/2018, complete genome.
MH013216	Human	Saudi Arabia	Middle East respiratory syndrome-related coronavirus strain HCoV-EMC, complete genome.
MH454272	Human	Saudi Arabia	Middle East respiratory syndrome-related coronavirus strain HCoV-EMC, complete genome.
MH306207	Human	Saudi Arabia	Middle East respiratory syndrome-related coronavirus strain HCoV-EMC, complete genome.
MK280984	Human	Qatar	Middle East respiratory syndrome-related coronavirus isolate Qatar15, complete genome.
MK129253	Human	South Korea	Middle East respiratory syndrome-related coronavirus isolate MERS-CoV/KOR/KCDC/001_2018-TSVi, complete genome.
MK796425	Human	South Korea	Middle East respiratory syndrome-related coronavirus isolate KNIH/002_05_2015, complete genome.
MG011362	Human	Saudi Arabia	Middle East respiratory syndrome-related coronavirus isolate Hu/Riyadh-KSA-K37029157/2016, complete genome.
MG011360	Human	Saudi Arabia	Middle East respiratory syndrome-related coronavirus isolate Hu/Riyadh-KSA-K17000887/2017, complete genome.
MG011361	Human	Saudi Arabia	Middle East respiratory syndrome-related coronavirus isolate Hu/Riyadh-KSA-K17000405/2017, complete genome.
MG011357	Human	Saudi Arabia	Middle East respiratory syndrome-related coronavirus isolate Hu/Riyadh-KSA-24244/2016, complete genome.
MG011358	Human	Saudi Arabia	Middle East respiratory syndrome-related coronavirus isolate Hu/Riyadh-KSA-24241/2016, complete genome.
MG011356	Human	Saudi Arabia	Middle East respiratory syndrome-related coronavirus isolate Hu/Riyadh-KSA-21891/2016, complete genome.
MG011355	Human	Saudi Arabia	Middle East respiratory syndrome-related coronavirus isolate Hu/Riyadh-KSA-21155/2016, complete genome.
MG011354	Human	Saudi Arabia	Middle East respiratory syndrome-related coronavirus isolate Hu/Riyadh-KSA-20570/2016, complete genome.
MG011353	Human	Saudi Arabia	Middle East respiratory syndrome-related coronavirus isolate Hu/Riyadh-KSA-19949/2016, complete genome.
MN723544	Human	Saudi Arabia	Middle East respiratory syndrome-related coronavirus isolate Hu/Riyadh-KSA-18013832/2018, complete genome.
MG011348	Human	Saudi Arabia	Middle East respiratory syndrome-related coronavirus isolate Hu/Riyadh-KSA-17756/2016, complete genome.
MG011349	Human	Saudi Arabia	Middle East respiratory syndrome-related coronavirus isolate Hu/Riyadh-KSA-17382/2016, complete genome.
MG011350	Human	Saudi Arabia	Middle East respiratory syndrome-related coronavirus isolate Hu/Riyadh-KSA-16849/2016, complete genome.
MG011359	Human	Saudi Arabia	Middle East respiratory syndrome-related coronavirus isolate Hu/Riyadh-KSA-16559/2016, complete genome.
MG011345	Human	Saudi Arabia	Middle East respiratory syndrome-related coronavirus isolate Hu/Riyadh-KSA-15385/2016, complete genome.
MG011346	Human	Saudi Arabia	Middle East respiratory syndrome-related coronavirus isolate Hu/Riyadh-KSA-14949/2016, complete genome.
MG011344	Human	Saudi Arabia	Middle East respiratory syndrome-related coronavirus isolate Hu/Riyadh-KSA-14675/2016, complete genome.
MG011347	Human	Saudi Arabia	Middle East respiratory syndrome-related coronavirus isolate Hu/Riyadh-KSA-14670/2016, complete genome.
MG011343	Human	Saudi Arabia	Middle East respiratory syndrome-related coronavirus isolate Hu/Riyadh-KSA-14607/2016, complete genome.
MG011342	Human	Saudi Arabia	Middle East respiratory syndrome-related coronavirus isolate Hu/Riyadh-KSA-13984/2016, complete genome.
MG011340	Human	Saudi Arabia	Middle East respiratory syndrome-related coronavirus isolate Hu/Riyadh-KSA-13798/2016, complete genome.
MG757604	Human	Saudi Arabia	Middle East respiratory syndrome-related coronavirus isolate Hu/Riyadh-KSA-039D3T/2016, complete genome.
MG757605	Human	Saudi Arabia	Middle East respiratory syndrome-related coronavirus isolate Hu/Riyadh-KSA-036D1N/2016, complete genome.
MG757603	Human	Saudi Arabia	Middle East respiratory syndrome-related coronavirus isolate Hu/Riyadh-KSA-031D1N/2015, complete genome.
MG520076	Human	Saudi Arabia	Middle East respiratory syndrome-related coronavirus isolate Hu/Riyadh-KSA-023D3N/2015, complete genome.
MG520075	Human	Saudi Arabia	Middle East respiratory syndrome-related coronavirus isolate Hu/Riyadh-KSA-023D1N/2015, complete genome.
MG757602	Human	Saudi Arabia	Middle East respiratory syndrome-related coronavirus isolate Hu/Riyadh-KSA-015D1P/2015, complete genome.
MG757601	Human	Saudi Arabia	Middle East respiratory syndrome-related coronavirus isolate Hu/Riyadh-KSA-014D1N/2015, complete genome.
MG757600	Human	Saudi Arabia	Middle East respiratory syndrome-related coronavirus isolate Hu/Riyadh-KSA-012D1S/2015, complete genome.
MG757599	Human	Saudi Arabia	Middle East respiratory syndrome-related coronavirus isolate Hu/Riyadh-KSA-009D1N/2015, complete genome.
MG757598	Human	Saudi Arabia	Middle East respiratory syndrome-related coronavirus isolate Hu/Riyadh-KSA-008D3N/2015, complete genome.
MH029552	Human	Saudi Arabia	Middle East respiratory syndrome-related coronavirus isolate Hu/Riyadh-KSA-008D3N/2015, complete genome.
MG757597	Human	Saudi Arabia	Middle East respiratory syndrome-related coronavirus isolate Hu/Riyadh-KSA-007D1N/2015, complete genome.
MG757596	Human	Saudi Arabia	Middle East respiratory syndrome-related coronavirus isolate Hu/Riyadh-KSA-006D1S/2015, complete genome.
MG757595	Human	Saudi Arabia	Middle East respiratory syndrome-related coronavirus isolate Hu/Riyadh-KSA-005D1S/2015, complete genome.
MG757594	Human	Saudi Arabia	Middle East respiratory syndrome-related coronavirus isolate Hu/Riyadh-KSA-004D1S/2015, complete genome.
MG757593	Human	Saudi Arabia	Middle East respiratory syndrome-related coronavirus isolate Hu/Riyadh-KSA-002D1N/2015, complete genome.
MG011352	Human	Saudi Arabia	Middle East respiratory syndrome-related coronavirus isolate Hu/Qasim-KSA-893/2016, complete genome.
MG011341	Human	Saudi Arabia	Middle East respiratory syndrome-related coronavirus isolate Hu/Qasim-KSA-13922/2016, complete genome.
MG011351	Human	Saudi Arabia	Middle East respiratory syndrome-related coronavirus isolate Hu/Madinah-KSA-390/2016, complete genome.
MK039552	Human	Jordan	Middle East respiratory syndrome-related coronavirus isolate Hu/Jordan-201440011123/2014, complete genome.
MN723543	Human	Saudi Arabia	Middle East respiratory syndrome-related coronavirus isolate Hu/Jeddah-KSA-173RS1570/2017, complete genome.
MN723542	Human	Saudi Arabia	Middle East respiratory syndrome-related coronavirus isolate Hu/Jeddah-KSA-173RS1101/2017, complete genome.
MF000458	Human	Jordan	Middle East respiratory syndrome-related coronavirus isolate Hu/Amman-Jordan-13030/2015, complete genome.
MF000459	Human	Jordan	Middle East respiratory syndrome-related coronavirus isolate Hu/Amman-Jordan-12918/2015, complete genome.
MF000460	Human	Jordan	Middle East respiratory syndrome-related coronavirus isolate Hu/Amman-Jordan-12716/2015, complete genome.
MF000457	Human	Jordan	Middle East respiratory syndrome-related coronavirus isolate Hu/Amman-Jordan-12641/2015, complete genome.
MH432120	Human	Saudi Arabia	Middle East respiratory syndrome-related coronavirus isolate 2366, complete genome.
MH395139	Human	Saudi Arabia	Middle East respiratory syndrome-related coronavirus isolate 2363, complete genome.
MH371127	Human	Saudi Arabia	Middle East respiratory syndrome-related coronavirus isolate 2362, complete genome.
MN120513	Human	Saudi Arabia	Middle East respiratory syndrome-related coronavirus isolate 016, complete genome.
MN120514	Human	Saudi Arabia	Middle East respiratory syndrome-related coronavirus isolate 013, complete genome.
KF192507	Human	United Arab Emirates	Middle East respiratory syndrome coronavirus, complete genome.
NC_019843	Human		Middle East respiratory syndrome coronavirus, complete genome.
KT326819	Human	South Korea	Middle East respiratory syndrome coronavirus strain MERS-CoV/KOR/KNIH/001_05_2015, complete genome.
KJ813439	Human	USA	Middle East respiratory syndrome coronavirus strain Indiana/USA-1_Saudi Arabia_2014, complete genome.
KR011265	Human	Saudi Arabia	Middle East respiratory syndrome coronavirus strain Hu/Riyadh-KSA-2466/2015, complete genome.
KR011263	Human	Saudi Arabia	Middle East respiratory syndrome coronavirus strain Hu/Riyadh-KSA-2345/2015, complete genome.
KR011264	Human	Saudi Arabia	Middle East respiratory syndrome coronavirus strain Hu/Riyadh-KSA-2343/2015, complete genome.
KR011266	Human	Saudi Arabia	Middle East respiratory syndrome coronavirus strain Hu/Riyadh-KSA-2049/2015, complete genome.
KT026454	Human	Saudi Arabia	Middle East respiratory syndrome coronavirus strain Hu/Riyadh_KSA_4050_2015, complete genome.
KT026453	Human	Saudi Arabia	Middle East respiratory syndrome coronavirus strain Hu/Riyadh_KSA_2959_2015, complete genome.
KT156561	Human	Oman	Middle East respiratory syndrome coronavirus strain Hu/Oman_2874_2013, complete genome.
KT156560	Human	Oman	Middle East respiratory syndrome coronavirus strain Hu/Oman_2285_2013, complete genome.
KJ829365	Human	USA	Middle East respiratory syndrome coronavirus strain Florida/USA-2_Saudi Arabia_2014, complete genome.
KT006149	Human	China	Middle East respiratory syndrome coronavirus strain ChinaGD01, complete genome.
KP209312	Human	United Arab Emirates	Middle East respiratory syndrome coronavirus strain Abu Dhabi_UAE_9_2013, complete genome.
KP209306	Human	United Arab Emirates	Middle East respiratory syndrome coronavirus strain Abu Dhabi_UAE_8_2014, complete genome.
KP209311	Human	United Arab Emirates	Middle East respiratory syndrome coronavirus strain Abu Dhabi_UAE_33_2014, complete genome.
KP209309	Human	United Arab Emirates	Middle East respiratory syndrome coronavirus strain Abu Dhabi_UAE_30_2014, complete genome.
KP209313	Human	United Arab Emirates	Middle East respiratory syndrome coronavirus strain Abu Dhabi_UAE_26_2014, complete genome.
KP209307	Human	United Arab Emirates	Middle East respiratory syndrome coronavirus strain Abu Dhabi_UAE_18_2014, complete genome.
KP209308	Human	United Arab Emirates	Middle East respiratory syndrome coronavirus strain Abu Dhabi_UAE_16_2014, complete genome.
KP209310	Human	United Arab Emirates	Middle East respiratory syndrome coronavirus strain Abu Dhabi/Gayathi_UAE_2_2014, complete genome.
KJ156881	Human	Saudi Arabia	Middle East respiratory syndrome coronavirus isolate Wadi-Ad-Dawasir_1_2013, complete genome.
KJ156949	Human	Saudi Arabia	Middle East respiratory syndrome coronavirus isolate Taif_1_2013, complete genome.
KJ156869	Human	Saudi Arabia	Middle East respiratory syndrome coronavirus isolate Riyadh_9_2013, complete genome.
KJ156944	Human	Saudi Arabia	Middle East respiratory syndrome coronavirus isolate Riyadh_5_2013, complete genome.
KJ156952	Human	Saudi Arabia	Middle East respiratory syndrome coronavirus isolate Riyadh_4_2013, complete genome.
KF600613	Human	Saudi Arabia	Middle East respiratory syndrome coronavirus isolate Riyadh_3_2013, complete genome.
KM027262	Human	Saudi Arabia	Middle East respiratory syndrome coronavirus isolate Riyadh_2014KSA_683/KSA/2014, complete genome.
KF600652	Human	Saudi Arabia	Middle East respiratory syndrome coronavirus isolate Riyadh_2_2012, complete genome.
KJ156934	Human	Saudi Arabia	Middle East respiratory syndrome coronavirus isolate Riyadh_14_2013, complete genome.
KF600612	Human	Saudi Arabia	Middle East respiratory syndrome coronavirus isolate Riyadh_1_2012, complete genome.
KF961222	Human	Qatar	Middle East respiratory syndrome coronavirus isolate Qatar4, complete genome.
KF961221	Human	Qatar	Middle East respiratory syndrome coronavirus isolate Qatar3, complete genome.
KF958702	Human	Saudi Arabia	Middle East respiratory syndrome coronavirus isolate MERS-CoV-Jeddah-human-1, complete genome.
KT225476	Human	Thailand	Middle East respiratory syndrome coronavirus isolate MERS-CoV/THA/CU/17_06_2015, complete genome.
KX034100	Human	South Korea	Middle East respiratory syndrome coronavirus isolate MERS-CoV/KOR/Seoul/177-3-2015, complete genome.
KX034099	Human	South Korea	Middle East respiratory syndrome coronavirus isolate MERS-CoV/KOR/Seoul/169-2015, complete genome.
KX034098	Human	South Korea	Middle East respiratory syndrome coronavirus isolate MERS-CoV/KOR/Seoul/162-1-2015, complete genome.
KX034097	Human	South Korea	Middle East respiratory syndrome coronavirus isolate MERS-CoV/KOR/Seoul/080-3-2015, complete genome.
KX034096	Human	South Korea	Middle East respiratory syndrome coronavirus isolate MERS-CoV/KOR/Seoul/077-2-2015, complete genome.
KX034095	Human	South Korea	Middle East respiratory syndrome coronavirus isolate MERS-CoV/KOR/Seoul/066-2015, complete genome.
KX034094	Human	South Korea	Middle East respiratory syndrome coronavirus isolate MERS-CoV/KOR/Seoul/050-1-2015, complete genome.
KT029139	Human	South Korea	Middle East respiratory syndrome coronavirus isolate MERS-CoV/KOR/KNIH/002_05_2015, complete genome.
KM027261	Human	Saudi Arabia	Middle East respiratory syndrome coronavirus isolate Makkah_C9355/KSA/Makkah/2014-04-15, complete genome.
KU308549	Human	South Korea	Middle East respiratory syndrome coronavirus isolate Korea/Seoul/SNU1-035/2015, complete genome.
KT374057	Human	South Korea	Middle East respiratory syndrome coronavirus isolate KOREA/Seoul/168-2-2015, complete genome.
KT374056	Human	South Korea	Middle East respiratory syndrome coronavirus isolate KOREA/Seoul/168-1-2015, complete genome.
KT374050	Human	South Korea	Middle East respiratory syndrome coronavirus isolate KOREA/Seoul/163-2-2015, complete genome.
KT374051	Human	South Korea	Middle East respiratory syndrome coronavirus isolate KOREA/Seoul/163-1-2015, complete genome.
KT374055	Human	South Korea	Middle East respiratory syndrome coronavirus isolate KOREA/Seoul/035-2-2015, complete genome.
KT374054	Human	South Korea	Middle East respiratory syndrome coronavirus isolate KOREA/Seoul/035-1-2015, complete genome.
KT374053	Human	South Korea	Middle East respiratory syndrome coronavirus isolate KOREA/Seoul/014-2-2015, complete genome.
KT374052	Human	South Korea	Middle East respiratory syndrome coronavirus isolate KOREA/Seoul/014-1-2015, complete genome.
KT121574	Human	Saudi Arabia	Middle East respiratory syndrome coronavirus isolate KFMC-9, complete genome.
KT121579	Human	Saudi Arabia	Middle East respiratory syndrome coronavirus isolate KFMC-8, complete genome.
KT121581	Human	Saudi Arabia	Middle East respiratory syndrome coronavirus isolate KFMC-7, complete genome.
KT121576	Human	Saudi Arabia	Middle East respiratory syndrome coronavirus isolate KFMC-6, complete genome.
KT121572	Human	Saudi Arabia	Middle East respiratory syndrome coronavirus isolate KFMC-5, complete genome.
KT121575	Human	Saudi Arabia	Middle East respiratory syndrome coronavirus isolate KFMC-4, complete genome.
KT121573	Human	Saudi Arabia	Middle East respiratory syndrome coronavirus isolate KFMC-3, complete genome.
KT121577	Human	Saudi Arabia	Middle East respiratory syndrome coronavirus isolate KFMC-2, complete genome.
KT121578	Human	Saudi Arabia	Middle East respiratory syndrome coronavirus isolate KFMC-10, complete genome.
KT121580	Human	Saudi Arabia	Middle East respiratory syndrome coronavirus isolate KFMC-1, complete genome.
KM027259	Human	Saudi Arabia	Middle East respiratory syndrome coronavirus isolate Jeddah_C9055/KSA/2014-04-14, complete genome.
KM027258	Human	Saudi Arabia	Middle East respiratory syndrome coronavirus isolate Jeddah_C8826/KSA/2014-04-12, complete genome.
KM027257	Human	Saudi Arabia	Middle East respiratory syndrome coronavirus isolate Jeddah_C7770/KSA/2014-04-07, complete genome.
KM027256	Human	Saudi Arabia	Middle East respiratory syndrome coronavirus isolate Jeddah_C7569/KSA/2014-04-03, complete genome.
KM027255	Human	Saudi Arabia	Middle East respiratory syndrome coronavirus isolate Jeddah_C7149/KSA/2014-04-05, complete genome.
KM027260	Human	Saudi Arabia	Middle East respiratory syndrome coronavirus isolate Jeddah_C10306/KSA/2014-04-20, complete genome.
KJ556336	Human	Saudi Arabia	Middle East respiratory syndrome coronavirus isolate Jeddah_1_2013, complete genome.
KJ361500	Human	France	Middle East respiratory syndrome coronavirus isolate Hu-France (UAE) - FRA1_1627-2013_BAL_Sanger, complete genome.
KJ361503	Human	France	Middle East respiratory syndrome coronavirus isolate Hu-France - FRA2_130569-2013_Isolate_Sanger, complete genome.
KJ361501	Human	France	Middle East respiratory syndrome coronavirus isolate Hu-France - FRA2_130569-2013_IS_HTS, complete genome.
KJ361502	Human	France	Middle East respiratory syndrome coronavirus isolate Hu-France - FRA2_130569-2013_InSpu_Sanger, complete genome.
KU710265	Human	Saudi Arabia	Middle East respiratory syndrome coronavirus isolate Hu/Taif/KSA-7032/2014/S530del, complete genome.
KU710264	Human	Saudi Arabia	Middle East respiratory syndrome coronavirus isolate Hu/Taif/KSA-7032/2014, complete genome.
KT806049	Human	Saudi Arabia	Middle East respiratory syndrome coronavirus isolate Hu/Riyadh-KSA-3181/2015, complete genome.
KT806051	Human	Saudi Arabia	Middle East respiratory syndrome coronavirus isolate Hu/Riyadh-KSA-2716/2015, complete genome.
KU851860	Human	Saudi Arabia	Middle East respiratory syndrome coronavirus isolate Hu/Riyadh-KSA-16121/2015, complete genome.
KU851861	Human	Saudi Arabia	Middle East respiratory syndrome coronavirus isolate Hu/Riyadh-KSA-16120/2015, complete genome.
KU851862	Human	Saudi Arabia	Middle East respiratory syndrome coronavirus isolate Hu/Riyadh-KSA-16117/2015, complete genome.
KU851864	Human	Saudi Arabia	Middle East respiratory syndrome coronavirus isolate Hu/Riyadh-KSA-16098/2015, complete genome.
KU851863	Human	Saudi Arabia	Middle East respiratory syndrome coronavirus isolate Hu/Riyadh-KSA-16077/2015, complete genome.
KX154693	Human	Saudi Arabia	Middle East respiratory syndrome coronavirus isolate Hu/Riyadh-KSA-13127/2016, complete genome.
KX154692	Human	Saudi Arabia	Middle East respiratory syndrome coronavirus isolate Hu/Riyadh-KSA-12969/2016, complete genome.
KX154691	Human	Saudi Arabia	Middle East respiratory syndrome coronavirus isolate Hu/Riyadh-KSA-12832/2016, complete genome.
KX154688	Human	Saudi Arabia	Middle East respiratory syndrome coronavirus isolate Hu/Riyadh-KSA-12160/2016, complete genome.
KX154687	Human	Saudi Arabia	Middle East respiratory syndrome coronavirus isolate Hu/Riyadh-KSA-11958/2016, complete genome.
KX154686	Human	Saudi Arabia	Middle East respiratory syndrome coronavirus isolate Hu/Riyadh-KSA-11898/2016, complete genome.
KX154685	Human	Saudi Arabia	Middle East respiratory syndrome coronavirus isolate Hu/Riyadh-KSA-11740/2016, complete genome.
KX154684	Human	Saudi Arabia	Middle East respiratory syndrome coronavirus isolate Hu/Riyadh-KSA-11739/2016, complete genome.
KX154689	Human	Saudi Arabia	Middle East respiratory syndrome coronavirus isolate Hu/Riyadh-KSA-10208/2016, complete genome.
KT026456	Human	Saudi Arabia	Middle East respiratory syndrome coronavirus isolate Hu/Riyadh_KSA_4050_2015, complete genome.
KT026455	Human	Saudi Arabia	Middle East respiratory syndrome coronavirus isolate Hu/Riyadh_KSA_2959_2015, complete genome.
KT806054	Human	Saudi Arabia	Middle East respiratory syndrome coronavirus isolate Hu/Najran-KSA-C20915/2015, complete genome.
KT806048	Human	Saudi Arabia	Middle East respiratory syndrome coronavirus isolate Hu/Khobar-KSA-6736/2015, complete genome.
KT806052	Human	Saudi Arabia	Middle East respiratory syndrome coronavirus isolate Hu/Kharj-KSA-2599/2015, complete genome.
KT806053	Human	Saudi Arabia	Middle East respiratory syndrome coronavirus isolate Hu/Kharj-KSA-2598/2015, complete genome.
KT861628	Human	Jordan	Middle East respiratory syndrome coronavirus isolate Hu/Jordan-201440011123/2014, complete genome.
KT861627	Human	Jordan	Middle East respiratory syndrome coronavirus isolate Hu/Jordan-20140010168/2014, complete genome.
KT806045	Human	Saudi Arabia	Middle East respiratory syndrome coronavirus isolate Hu/Jeddah-KSA-C21271/2015, complete genome.
KT806055	Human	Saudi Arabia	Middle East respiratory syndrome coronavirus isolate Hu/Jeddah-KSA-C20860/2015, complete genome.
KT806044	Human	Saudi Arabia	Middle East respiratory syndrome coronavirus isolate Hu/Jeddah-KSA-C20843/2015, complete genome.
KU851859	Human	Saudi Arabia	Middle East respiratory syndrome coronavirus isolate Hu/Jeddah-KSA-3RS2702/2015, complete genome.
KX154690	Human	Saudi Arabia	Middle East respiratory syndrome coronavirus isolate Hu/Jeddah-KSA-161RS1146/2016, complete genome.
KT806047	Human	Saudi Arabia	Middle East respiratory syndrome coronavirus isolate Hu/Hufuf-KSA-9158/2015, complete genome.
KT806046	Human	Saudi Arabia	Middle East respiratory syndrome coronavirus isolate Hu/Hufuf-KSA-11002/2015, complete genome.
KX154694	Human	Saudi Arabia	Middle East respiratory syndrome coronavirus isolate Hu/Artawiyah-KSA-13328/2016, complete genome.
KJ156874	Human	Saudi Arabia	Middle East respiratory syndrome coronavirus isolate Hafr-Al-Batin_6_2013, complete genome.
KJ156910	Human	Saudi Arabia	Middle East respiratory syndrome coronavirus isolate Hafr-Al-Batin_2_2013, complete genome.
KF600628	Human	Saudi Arabia	Middle East respiratory syndrome coronavirus isolate Hafr-Al-Batin_1_2013, complete genome.
KF745068	Human	France	Middle East respiratory syndrome coronavirus isolate FRA/UAE, complete genome.
KP223131	Human	USA	Middle East respiratory syndrome coronavirus isolate Florida/USA-2_Saudi Arabia_2014, complete genome.
KM210277	Human	United Kingdom	Middle East respiratory syndrome coronavirus isolate England/4/2013, complete genome.
KM210278	Human	United Kingdom	Middle East respiratory syndrome coronavirus isolate England/3/2013, complete genome.
KM015348	Human	United Kingdom	Middle East respiratory syndrome coronavirus isolate England/2/2013, complete genome.
KF600630	Human	Saudi Arabia	Middle East respiratory syndrome coronavirus isolate Buraidah_1_2013, complete genome.
KF600620	Human	Saudi Arabia	Middle East respiratory syndrome coronavirus isolate Bisha_1_2012, complete genome.
KF186564	Human	Saudi Arabia	Middle East respiratory syndrome coronavirus isolate Al-Hasa_4_2013, complete genome.
KF186565	Human	Saudi Arabia	Middle East respiratory syndrome coronavirus isolate Al-Hasa_3_2013, complete genome.
KJ156866	Human	Saudi Arabia	Middle East respiratory syndrome coronavirus isolate Al-Hasa_25_2013, complete genome.
KF600634	Human	Saudi Arabia	Middle East respiratory syndrome coronavirus isolate Al-Hasa_21_2013, complete genome.
KF186566	Human	Saudi Arabia	Middle East respiratory syndrome coronavirus isolate Al-Hasa_2_2013, complete genome.
KF600632	Human	Saudi Arabia	Middle East respiratory syndrome coronavirus isolate Al-Hasa_19_2013, complete genome.
KF600651	Human	Saudi Arabia	Middle East respiratory syndrome coronavirus isolate Al-Hasa_18_2013, complete genome.
KF600647	Human	Saudi Arabia	Middle East respiratory syndrome coronavirus isolate Al-Hasa_17_2013, complete genome.
KF600644	Human	Saudi Arabia	Middle East respiratory syndrome coronavirus isolate Al-Hasa_16_2013, complete genome.
KF600645	Human	Saudi Arabia	Middle East respiratory syndrome coronavirus isolate Al-Hasa_15_2013, complete genome.
KF600627	Human	Saudi Arabia	Middle East respiratory syndrome coronavirus isolate Al-Hasa_12_2013, complete genome.
KF186567	Human	Saudi Arabia	Middle East respiratory syndrome coronavirus isolate Al-Hasa_1_2013, complete genome.
KC776174	Human	Jordan	Human betacoronavirus 2c Jordan-N3/2012, complete genome.
KJ614529	Human		Human betacoronavirus 2c Jordan-N3/2012 isolate MG167, complete genome.
DQ834384	Human	USA: NY	Infectious bronchitis virus strain M41, complete genome.
FJ807652	Human	China	Infectious bronchitis virus strain H120, complete genome.
KF696629	Human	China	Infectious bronchitis virus strain Connecticut vaccine, complete genome.
EU637854	Human	China	Infectious bronchitis virus strain CK/CH/LSD/05I from China, complete genome.
EU418976	Human	USA:Arkansas	Infectious bronchitis virus strain ArkDPI11, complete genome.
EU418975	Human	USA:Arkansas	Infectious bronchitis virus strain ArkDPI101, complete genome.
KF377577	Human	China	Infectious bronchitis virus strain 4/91 vaccine, complete genome.
AY514485	Human	USA	Infectious bronchitis virus serotype California 99, complete genome.
FN430415	Human	Nigeria	Infectious bronchitis virus NGA/A116E7/2006, complete genome.
FN430414	Human		Infectious bronchitis virus ITA/90254/2005, complete genome.
DQ646405	Human	Taiwan	Infectious bronchitis virus isolate TW2575/98, complete genome.
MH779859	Human	USA	Infectious bronchitis virus isolate ArkGA_P60, complete genome.
MH779858	Human	USA	Infectious bronchitis virus isolate ArkGA_P40, complete genome.
MH779857	Human	USA	Infectious bronchitis virus isolate ArkGA_P20, complete genome.
MH779856	Human	USA	Infectious bronchitis virus isolate ArkGA_P1, complete genome.
MH779860	Human	USA	Infectious bronchitis virus isolate Ark99_pathogenic_field_virus, complete genome.
MK142676	Human	China	Infectious bronchitis virus isolate ahysx-1, complete genome.
MK167038	Human	USA	Human coronavirus HKU1 strain SC2521, complete genome.
KY674941	Human	USA	Human coronavirus HKU1 strain N09-1663B, complete genome.
KY674942	Human	USA	Human coronavirus HKU1 strain N09-1627B, complete genome.
KY674943	Human	USA	Human coronavirus HKU1 strain N09-1605B, complete genome.
NC_006577	Human	China	Human coronavirus HKU1, complete genome.
DQ415906	Human	China: Hong Kong	Human coronavirus HKU1 strain N9 genotype A, complete genome.
DQ415905	Human	China: Hong Kong	Human coronavirus HKU1 strain N7 genotype A, complete genome.
DQ415904	Human	China: Hong Kong	Human coronavirus HKU1 strain N6 genotype A, complete genome.
DQ415903	Human	China: Hong Kong	Human coronavirus HKU1 strain N3 genotype A, complete genome.
DQ415902	Human	China: Hong Kong	Human coronavirus HKU1 strain N25 genotype B, complete genome.
DQ415901	Human	China: Hong Kong	Human coronavirus HKU1 strain N24 genotype A, complete genome.
DQ415900	Human	China: Hong Kong	Human coronavirus HKU1 strain N23 genotype A, complete genome.
DQ415899	Human	China: Hong Kong	Human coronavirus HKU1 strain N22 genotype C, complete genome.
DQ415898	Human	China: Hong Kong	Human coronavirus HKU1 strain N21 genotype C, complete genome.
DQ415897	Human	China: Hong Kong	Human coronavirus HKU1 strain N20 genotype C, complete genome.
DQ415896	Human	China: Hong Kong	Human coronavirus HKU1 strain N19 genotype A, complete genome.
DQ415914	Human	China: Hong Kong	Human coronavirus HKU1 strain N18 genotype A, complete genome.
DQ415913	Human	China: Hong Kong	Human coronavirus HKU1 strain N17 genotype C, complete genome.
DQ415912	Human	China: Hong Kong	Human coronavirus HKU1 strain N16 genotype C, complete genome.
DQ415911	Human	China: Hong Kong	Human coronavirus HKU1 strain N15 genotype B, complete genome.
DQ415910	Human	China: Hong Kong	Human coronavirus HKU1 strain N14 genotype A, complete genome.
DQ415909	Human	China: Hong Kong	Human coronavirus HKU1 strain N13 genotype A, complete genome.
DQ415908	Human	China: Hong Kong	Human coronavirus HKU1 strain N11 genotype A, complete genome.
DQ415907	Human	China: Hong Kong	Human coronavirus HKU1 strain N10 genotype A, complete genome.
KF686340	Human	USA: Denver, CO	Human coronavirus HKU1 strain HKU1/human/USA/HKU1-5/2009, complete genome.
KF430201	Human	USA: Denver, CO	Human coronavirus HKU1 strain HKU1/human/USA/HKU1-18/2010, complete genome.
KF686344	Human	USA: Denver, CO	Human coronavirus HKU1 strain HKU1/human/USA/HKU1-15/2009, complete genome.
KF686343	Human	USA: Denver, CO	Human coronavirus HKU1 strain HKU1/human/USA/HKU1-13/2010, complete genome.
KF686346	Human	USA: Denver, CO	Human coronavirus HKU1 strain HKU1/human/USA/HKU1-12/2010, complete genome.
KF686342	Human	USA: Denver, CO	Human coronavirus HKU1 strain HKU1/human/USA/HKU1-11/2009, complete genome.
KF686341	Human	USA: Denver, CO	Human coronavirus HKU1 strain HKU1/human/USA/HKU1-10/2010, complete genome.
MH940245	Human	Thailand	Human coronavirus HKU1 isolate SI17244, complete genome.
HM034837	Human	France	Human coronavirus HKU1 isolate Caen1, complete genome.
KT779556	Human	China	Human coronavirus HKU1 isolate BJ01-p9, complete genome.
KT779555	Human	China	Human coronavirus HKU1 isolate BJ01-p3, complete genome.
AY884001	Human	China: Hong Kong	Human coronavirus HKU1 genotype B, complete genome.
KY674921	Human	USA	Human coronavirus HKU1 genotype B strain N08-87, complete genome.
AY597011	Human	China: Hong Kong	Human coronavirus HKU1 genotype A, complete genome.
AY518894	Human	Netherlands	Human group 1 coronavirus associated with pneumonia, complete genome.
KC667074	Human	United Kingdom: England	Human betacoronavirus 2c England-Qatar/2012, complete genome.
JX869059	Human		Human betacoronavirus 2c EMC/2012, complete genome.
NC_038294	Human	United Kingdom	Betacoronavirus England 1, complete genome.
NC_002645	Human	Germany	Human coronavirus 229E, complete genome.
KY369914	Human	USA	Human coronavirus 229E strain SC9773, complete genome.
KY369912	Human	USA	Human coronavirus 229E strain SC9731, complete genome.
MN369046	Human	USA	Human coronavirus 229E strain SC9724, complete genome.
KY369909	Human	USA	Human coronavirus 229E strain SC677, complete genome.
KY369908	Human	USA	Human coronavirus 229E strain SC579, complete genome.
KY674914	Human	USA	Human coronavirus 229E strain SC399, complete genome.
KY621348	Human	USA	Human coronavirus 229E strain SC379, complete genome.
KY983587	Human	USA	Human coronavirus 229E strain SC3112, complete genome.
KY967357	Human	USA	Human coronavirus 229E strain SC2872, complete genome.
KY684760	Human	USA	Human coronavirus 229E strain SC2282, complete genome.
KY369911	Human	USA	Human coronavirus 229E strain SC1212, complete genome.
KY369910	Human	USA	Human coronavirus 229E strain SC1143, complete genome.
KY369913	Human	USA	Human coronavirus 229E strain SC1073, complete genome.
MN306046	Human	USA	Human coronavirus 229E strain SC0865, complete genome.
KY674919	Human	USA	Human coronavirus 229E strain N08-434B, complete genome.
KY996417	Human	USA	Human coronavirus 229E strain 229E/UF-1/2016, complete genome.
KF514430	Human	USA: Nashville, TN	Human coronavirus 229E strain 229E/human/USA/933-50/1993, complete genome.
KF514433	Human	USA: Nashville, TN	Human coronavirus 229E strain 229E/human/USA/933-40/1993, complete genome.
KF514432	Human	USA: Nashville, TN	Human coronavirus 229E strain 229E/human/USA/932-72/1993, complete genome.
MF542265	Human	Haiti	Human coronavirus 229E strain 229E/Haiti-1/2016, complete genome.
JX503061	Human	Italy	Human coronavirus 229E isolate J0304, complete genome.
KU291448	Human	Germany	Human coronavirus 229E isolate HCoV-229E/BN1/GER/2015, complete genome.
JX503060	Human	Netherlands	Human coronavirus 229E isolate 0349, complete genome.
FJ938067	Human		Human enteric coronavirus strain 4408, complete genome.
FJ415324	Human	Germany	Human enteric coronavirus 4408, complete genome.
NC_012936	Murine		Rat coronavirus Parker, complete genome.
NC_001846	Murine		Mouse hepatitis virus strain MHV-A59 C12 mutant, complete genome.
NC_032730	Murine	China	Lucheng Rn rat coronavirus isolate Lucheng-19, complete genome.
NC_034972	Murine	China	Coronavirus AcCoV-JC34, complete genome.
NC_026011	Murine	China	Betacoronavirus HKU24 strain HKU24-R05005I, complete genome.
NC_035191	Murine	China	Wencheng Sm shrew coronavirus isolate Xingguo-101 ORF1ab polyprotein, spike glycoprotein, envelope protein, membrane protein, and nucleocapsid protein genes, complete cds.
KP887098	Murine	USA	UNVERIFIED: Murine coronavirus strain AM2, complete genome.
AY910861	Murine		Synthetic construct murine hepatitis virus, complete genome.
JF292915	Murine	USA: Nashville, TN	SARS coronavirus MA15 isolate d4ym5, complete genome.
JF292914	Murine	USA: Nashville, TN	SARS coronavirus MA15 isolate d4ym4, complete genome.
JF292913	Murine	USA: Nashville, TN	SARS coronavirus MA15 isolate d4ym3, complete genome.
JF292912	Murine	USA: Nashville, TN	SARS coronavirus MA15 isolate d4ym2, complete genome.
JF292911	Murine	USA: Nashville, TN	SARS coronavirus MA15 isolate d4ym1, complete genome.
JF292920	Murine	USA: Nashville, TN	SARS coronavirus MA15 isolate d3om5, complete genome.
JF292919	Murine	USA: Nashville, TN	SARS coronavirus MA15 isolate d3om4, complete genome.
JF292918	Murine	USA: Nashville, TN	SARS coronavirus MA15 isolate d3om3, complete genome.
JF292917	Murine	USA: Nashville, TN	SARS coronavirus MA15 isolate d3om2, complete genome.
JF292916	Murine	USA: Nashville, TN	SARS coronavirus MA15 isolate d3om1, complete genome.
JF292910	Murine	USA: Nashville, TN	SARS coronavirus MA15 isolate d2ym5, complete genome.
JF292909	Murine	USA: Nashville, TN	SARS coronavirus MA15 isolate d2ym4, complete genome.
JF292908	Murine	USA: Nashville, TN	SARS coronavirus MA15 isolate d2ym3, complete genome.
JF292907	Murine	USA: Nashville, TN	SARS coronavirus MA15 isolate d2ym2, complete genome.
HQ890541	Murine	USA: Nashville, TN	SARS coronavirus MA15 isolate d2ym1, complete genome.
HQ890546	Murine	USA: Nashville, TN	SARS coronavirus MA15 isolate d2om5, complete genome.
HQ890545	Murine	USA: Nashville, TN	SARS coronavirus MA15 isolate d2om4, complete genome.
HQ890544	Murine	USA: Nashville, TN	SARS coronavirus MA15 isolate d2om3, complete genome.
HQ890543	Murine	USA: Nashville, TN	SARS coronavirus MA15 isolate d2om2, complete genome.
HQ890542	Murine	USA: Nashville, TN	SARS coronavirus MA15 isolate d2om1, complete genome.
JF292903	Murine	USA: Nashville, TN	SARS coronavirus MA15 ExoN1 isolate d4ym5, complete genome.
JF292902	Murine	USA: Nashville, TN	SARS coronavirus MA15 ExoN1 isolate d4ym4, complete genome.
HQ890533	Murine	USA: Nashville, TN	SARS coronavirus MA15 ExoN1 isolate d4ym3, complete genome.
HQ890532	Murine	USA: Nashville, TN	SARS coronavirus MA15 ExoN1 isolate d4ym2, complete genome.
HQ890531	Murine	USA: Nashville, TN	SARS coronavirus MA15 ExoN1 isolate d4ym1, complete genome.
JF292906	Murine	USA: Nashville, TN	SARS coronavirus MA15 ExoN1 isolate d3om5, complete genome.
JF292905	Murine	USA: Nashville, TN	SARS coronavirus MA15 ExoN1 isolate d3om4, complete genome.
JF292904	Murine	USA: Nashville, TN	SARS coronavirus MA15 ExoN1 isolate d3om3, complete genome.
HQ890540	Murine	USA: Nashville, TN	SARS coronavirus MA15 ExoN1 isolate d3om2, complete genome.
HQ890539	Murine	USA: Nashville, TN	SARS coronavirus MA15 ExoN1 isolate d3om1, complete genome.
HQ890530	Murine	USA: Nashville, TN	SARS coronavirus MA15 ExoN1 isolate d2ym5, complete genome.
HQ890529	Murine	USA: Nashville, TN	SARS coronavirus MA15 ExoN1 isolate d2ym4, complete genome.
HQ890528	Murine	USA: Nashville, TN	SARS coronavirus MA15 ExoN1 isolate d2ym3, complete genome.
HQ890527	Murine	USA: Nashville, TN	SARS coronavirus MA15 ExoN1 isolate d2ym2, complete genome.
HQ890526	Murine	USA: Nashville, TN	SARS coronavirus MA15 ExoN1 isolate d2ym1, complete genome.
HQ890538	Murine	USA: Nashville, TN	SARS coronavirus MA15 ExoN1 isolate d2om5, complete genome.
HQ890537	Murine	USA: Nashville, TN	SARS coronavirus MA15 ExoN1 isolate d2om4, complete genome.
HQ890536	Murine	USA: Nashville, TN	SARS coronavirus MA15 ExoN1 isolate d2om3, complete genome.
HQ890535	Murine	USA: Nashville, TN	SARS coronavirus MA15 ExoN1 isolate d2om2, complete genome.
HQ890534	Murine	USA: Nashville, TN	SARS coronavirus MA15 ExoN1 isolate d2om1, complete genome.
JF792617	Murine		Rat coronavirus isolate 8190, complete genome.
JF792616	Murine		Rat coronavirus isolate 681, complete genome.
JQ173883	Murine		Murine hepatitis virus strain S/3239-17, complete genome.
GU593319	Murine	USA	Murine hepatitis virus strain S, complete genome.
AF208066	Murine		Murine hepatitis virus strain Penn 97-1, complete genome.
AF208067	Murine		Murine hepatitis virus strain ML-10, complete genome.
AC_000192	Murine		Murine hepatitis virus strain JHM, complete genome.
AY700211	Murine		Murine hepatitis virus strain A59, complete genome.
MF618252	Murine	USA	Murine hepatitis virus strain A59 isolate WT-MHV P250, complete genome.
MF618253	Murine	USA	Murine hepatitis virus strain A59 isolate MHV-ExoN(-) P250, complete genome.
FJ884687	Murine	USA: Pennsylvania	Murine hepatitis virus strain A59 B12 variant, complete genome.
FJ884686	Murine	USA: Pennsylvania	Murine hepatitis virus strain A59 B11 variant, complete genome.
AF201929	Murine		Murine hepatitis virus strain 2, complete genome.
AB551247	Murine	Australia:Melbourne	Murine hepatitis virus RNA, complete genome, strain: MHV-MI.
KF268336	Murine	USA: Philadelphia	Murine coronavirus strain MHV/BHKR_lab/USA/infA59_H126A/2012, complete genome.
KF268339	Murine	USA: Philadelphia	Murine coronavirus strain MHV/BHKR_lab/USA/icA59_ns2M/2012, complete genome.
KF268338	Murine	USA: Philadelphia	Murine coronavirus strain MHV/BHKR_lab/USA/icA59_L94P/2012, complete genome.
KF268337	Murine	USA: Philadelphia	Murine coronavirus strain MHV/BHKR_lab/USA/icA59_17Cl1/2012, complete genome.
JX169866	Murine	USA	Murine coronavirus strain JHM-WU-Dns2, complete genome.
JX169867	Murine	USA	Murine coronavirus strain JHM.WU, complete genome.
FJ647222	Murine	USA: Pennsylvania	Murine coronavirus SA59/RJHM, complete genome.
FJ647219	Murine	USA: Pennsylvania	Murine coronavirus RJHM/A, complete genome.
FJ647227	Murine	USA: Pennsylvania	Murine coronavirus repJHM/RA59, complete genome.
FJ647221	Murine	USA: Pennsylvania	Murine coronavirus repA59/RJHM, complete genome.
FJ647220	Murine	USA: Pennsylvania	Murine coronavirus RA59/SJHM, complete genome.
FJ647218	Murine	USA: Pennsylvania	Murine coronavirus RA59/R13, complete genome.
FJ647226	Murine	USA: Pennsylvania	Murine coronavirus MHV-JHM.IA, complete genome.
FJ647224	Murine	USA: Pennsylvania	Murine coronavirus MHV-3, complete genome.
FJ647223	Murine	USA: Pennsylvania	Murine coronavirus MHV-1, complete genome.
FJ647225	Murine	USA: Pennsylvania	Murine coronavirus inf-MHV-A59, complete genome.
MH687978	Murine	Viet Nam	Betacoronavirus sp. strain VZ_BetaCoV_22084_6, complete genome.
MH687977	Murine	Viet Nam	Betacoronavirus sp. strain VZ_BetaCoV_22084_10, complete genome.
MH687976	Murine	Viet Nam	Betacoronavirus sp. strain VZ_BetaCoV_22084_1, complete genome.
MH687974	Murine	Viet Nam	Betacoronavirus sp. strain VZ_BetaCoV_20724_43, complete genome.
MH687973	Murine	Viet Nam	Betacoronavirus sp. strain VZ_BetaCoV_20724_39, complete genome.
MH687972	Murine	Viet Nam	Betacoronavirus sp. strain VZ_BetaCoV_20724_38, complete genome.
MH687971	Murine	Viet Nam	Betacoronavirus sp. strain VZ_BetaCoV_20724_34_c13, complete genome.
MH687970	Murine	Viet Nam	Betacoronavirus sp. strain VZ_BetaCoV_20724_34_c12, complete genome.
MH687969	Murine	Viet Nam	Betacoronavirus sp. strain VZ_BetaCoV_20724_33, complete genome.
MH687968	Murine	Viet Nam	Betacoronavirus sp. strain VZ_BetaCoV_16715_52, complete genome.
KM349744	Murine	China	Betacoronavirus HKU24 strain HKU24-R05010I, complete genome.
KM349743	Murine	China	Betacoronavirus HKU24 strain HKU24-R05009I, complete genome.
NC_023760	Mink	USA: Wisconsin	Mink coronavirus strain WD1127, complete genome.
NC_034976	Goat	China	Goat torovirus strain SZ, complete genome.
NC_030292	Ferret	Netherlands	Ferret coronavirus isolate FRCoV-NL-2010, complete genome.
FJ425187	Deer	USA: Ohio	White-tailed deer coronavirus US/OH-WD470/1994, complete genome.
FJ425184	Waterbuck	USA: Ohio	Waterbuck coronavirus US/OH-WD358-TC/1994, complete genome.
FJ425185	Waterbuck	USA: Ohio	Waterbuck coronavirus US/OH-WD358-GnC/1994, complete genome.
FJ425186	Waterbuck	USA: Ohio	Waterbuck coronavirus US/OH-WD358/1994, complete genome.
MG518518	Deer	South Korea: Chungnam	Water deer coronavirus isolate W17-18, complete genome.
MK521914	Harrisii	Australia: wukalina/Mt William National Park, Tasmania	Torovirus sp. isolate Tasmania/Sarcophilus_harrisii/2016/DN128115, complete genome.
AY613950	Civet	China	SARS coronavirus PC4-227, complete genome.
AY613949	Civet	China	SARS coronavirus PC4-136, complete genome.
AY613948	Civet	China	SARS coronavirus PC4-13, complete genome.
FJ959407	Civet	China	SARS coronavirus isolate A001, complete genome.
AY515512	Civet	China	SARS coronavirus HC/SZ/61/03, complete genome.
AY686864	Civet		SARS coronavirus B039, complete genome.
FJ425188	Deer	USA: Ohio	Sambar deer coronavirus US/OH-WD388-TC/1994, complete genome.
FJ425190	Deer	USA: Ohio	Sambar deer coronavirus US/OH-WD388-TC/1994 calf-passaged, complete genome.
FJ425189	Deer	USA: Ohio	Sambar deer coronavirus US/OH-WD388/1994, complete genome.
EF424621	Antelope	USA:Ohio	Sable antelope coronavirus US/OH1/2003, complete genome.
NC_017083	Rabbit	China	Rabbit coronavirus HKU14, complete genome.
JN874561	Rabbit	China	Rabbit coronavirus HKU14 strain HKU14-8, complete genome.
JN874560	Rabbit	China	Rabbit coronavirus HKU14 strain HKU14-3, complete genome.
JN874562	Rabbit	China	Rabbit coronavirus HKU14 strain HKU14-10, complete genome.
JN874559	Rabbit	China	Rabbit coronavirus HKU14 strain HKU14-1, complete genome.
HM245926	Mink	USA: Minnesota	Mink coronavirus strain WD1133, complete genome.
MK679660	Hedgehog	United Kingdom	Hedgehog coronavirus 1, complete genome.
EF424622	Giraffe	USA:Ohio	Giraffe coronavirus US/OH3-TC/2006, complete genome.
EF424623	Giraffe	USA:Ohio	Giraffe coronavirus US/OH3/2003, complete genome.
KX512810	Ferret	USA: Michigan	Ferret systemic coronavirus strain FSCV6, complete genome.
KX512809	Ferret	USA: Michigan	Ferret enteric coronavirus strain FECV1, complete genome.
LC119077	Ferret	Japan	Ferret coronavirus genomic RNA, complete genome, strain: FRCoV4370.
LC215871	Ferret	Japan	Ferret coronavirus genomic RNA, complete genome, strain: ferret063.
MK907287	Hedgehog	China	Erinaceus hedgehog coronavirus HKU31 strain Rs13, complete genome.
MK907286	Hedgehog	China	Erinaceus hedgehog coronavirus HKU31 strain F6, complete genome.
EF446615	Horse	USA	Equine coronavirus strain NC99, complete genome.
LC061272	Horse	Japan: Hokkaido, Obihiro	Equine coronavirus RNA, complete genome, strain: Tokachi09.
LC061274	Horse	Japan: Hokkaido, Obihiro	Equine coronavirus RNA, complete genome, strain: Obihiro12-2.
LC061273	Horse	Japan: Hokkaido, Obihiro	Equine coronavirus RNA, complete genome, strain: Obihiro12-1.
EU111742	Whale	USA	Coronavirus SW1, complete genome.
EF424624	Giraffe	USA:Ohio	Calf-giraffe coronavirus US/OH3/2006, complete genome.
DQ915164	Alpaca	USA	Bovine coronavirus isolate Alpaca, complete genome.
NC_022643	Hedgehog	Germany	Betacoronavirus Erinaceus/VMC/DEU/2012 isolate ErinaceusCoV/2012-216/GER/2012, complete genome.
NC_039207	Hedgehog	Germany	Betacoronavirus Erinaceus/VMC/DEU/2012 isolate ErinaceusCoV/2012-174/GER/2012, complete genome.
MG996765	Horse	Switzerland: Berne	Berne virus isolate P138/72, complete genome.
NC_010646	Whale	USA	Beluga Whale coronavirus SW1, complete genome.
MF113046	Mink	China	Alphacoronavirus Mink/China/1/2016, complete genome.
NC_038861	Porcine	USA:Indiana	Transmissible gastroenteritis virus complete genome, genomic RNA.
NC_028806	Porcine	Italy	Swine enteric coronavirus strain Italy/213306/2009, complete genome.
NC_022787	Porcine	China	Porcine torovirus strain SH1, complete genome.
NC_016990	Porcine	China: Hong Kong	Porcine coronavirus HKU15 strain HKU15-44, complete genome.
NC_039208	Porcine	China: Hong Kong	Porcine coronavirus HKU15 strain HKU15-155, complete genome.
MH697599	Porcine	China	UNVERIFIED_ASMBLY: Porcine enteric alphacoronavirus isolate PEAV_GDS04_P12, complete genome.
KX058032	Porcine	China	UNVERIFIED: Porcine epidemic diarrhea virus strain CH/JX/01/P5, complete genome.
KX058033	Porcine	China	UNVERIFIED: Porcine epidemic diarrhea virus strain CH/JX/01/P30, complete genome.
KX058031	Porcine	China	UNVERIFIED: Porcine epidemic diarrhea virus strain CH/JX/01/P0, complete genome.
MH910099	Porcine	China	UNVERIFIED: Porcine epidemic diarrhea virus isolate JS-2013, complete genome.
HQ462571	Porcine	China	Transmissible gastroenteritis virus strain WH-1, complete genome.
DQ201447	Porcine		Transmissible gastroenteritis virus strain TS, complete genome.
KU729220	Porcine	China: pig farm, suburb of Haerbin, Heilongjiang province	Transmissible gastroenteritis virus strain TH-98, complete genome.
KX499468	Porcine	China	Transmissible gastroenteritis virus strain TGEV AHHF, complete genome.
KT696544	Porcine	China	Transmissible gastroenteritis virus strain JS2012, complete genome.
FJ755618	Porcine	China	Transmissible gastroenteritis virus strain H16, complete genome.
KC962433	Porcine	China	Transmissible gastroenteritis virus isolate TGEV-HX, complete genome.
KP202848	Porcine	China	Transmissible gastroenteritis virus isolate SHXB, complete genome.
KX083668	Porcine	China	Transmissible gastroenteritis virus isolate HE-1, complete genome.
HM776941	Porcine	China	Transmissible gastroenteritis virus isolate AYU, complete genome.
LT545990	Porcine		Swine enteric coronavirus isolate SeCoV_GER_L00930_2012 genome assembly, complete genome: monopartite.
MK977618	Porcine	China	Swine enteric alphacoronavirus strain SeACoV-p10, complete genome.
KJ769231	Porcine	USA	Swine deltacoronavirus OhioCVM1/2014, complete genome.
MK651076	Porcine	China	Swine acute diarrhea syndrome coronavirus strain GDLX/2019, complete genome.
MH615810	Porcine	China	Swine acute diarrhea syndrome coronavirus isolate SADS-CoV-CH-FJWT-2018, complete genome.
MG557844	Porcine	China	Swine acute diarrhea syndrome coronavirus isolate SADS-CoV/CN/GDWT/2017, complete genome.
MG605091	Porcine	China	Swine acute diarrhea syndrome coronavirus isolate SADS-CoV/CN/GDLS/2017, complete genome.
MG605090	Porcine	China	Swine acute diarrhea syndrome coronavirus isolate SADS-CoV/CN/GDGL/2017, complete genome.
MF094684	Porcine	China	Swine acute diarrhea syndrome coronavirus isolate FarmD, complete genome.
MF094683	Porcine	China	Swine acute diarrhea syndrome coronavirus isolate FarmC, complete genome.
MF094682	Porcine	China	Swine acute diarrhea syndrome coronavirus isolate FarmB, complete genome.
MF094681	Porcine	China	Swine acute diarrhea syndrome coronavirus isolate FarmA, complete genome.
MF769444	Porcine	China	Swine acute diarrhea syndrome coronavirus isolate DCD7, complete genome.
MF769443	Porcine	China	Swine acute diarrhea syndrome coronavirus isolate DCD6, complete genome.
MF769442	Porcine	China	Swine acute diarrhea syndrome coronavirus isolate DCD5, complete genome.
MF769432	Porcine	China	Swine acute diarrhea syndrome coronavirus isolate 89, complete genome.
MF769426	Porcine	China	Swine acute diarrhea syndrome coronavirus isolate 86, complete genome.
MF769441	Porcine	China	Swine acute diarrhea syndrome coronavirus isolate 82, complete genome.
MF769427	Porcine	China	Swine acute diarrhea syndrome coronavirus isolate 75, complete genome.
MF769416	Porcine	China	Swine acute diarrhea syndrome coronavirus isolate 57, complete genome.
MF769437	Porcine	China	Swine acute diarrhea syndrome coronavirus isolate 54, complete genome.
MF769428	Porcine	China	Swine acute diarrhea syndrome coronavirus isolate 53, complete genome.
MF769438	Porcine	China	Swine acute diarrhea syndrome coronavirus isolate 50, complete genome.
MF769433	Porcine	China	Swine acute diarrhea syndrome coronavirus isolate 44, complete genome.
MF769434	Porcine	China	Swine acute diarrhea syndrome coronavirus isolate 34, complete genome.
MF769435	Porcine	China	Swine acute diarrhea syndrome coronavirus isolate 32, complete genome.
[truncated: 1,142 more rows]

## Sheet: Table S6
Table S6. SARS-CoV-2 strains used for analyses.
ID	Collection Regoin	Collection Month	Collection Country	Collection Date
413556	Europe	3	United Kingdom	2020-03-04
413562	North America	3	USA	2020-03-02
413563	North America	3	USA	2020-03-03
413564	Europe	3	Netherlands	2020-03-01
413566	Europe	3	Netherlands	2020-03-02
413568	Europe	3	Netherlands	2020-03-01
413571	Europe	3	Netherlands	2020-03-02
413572	Europe	3	Netherlands	2020-03-01
413573	Europe	3	Netherlands	2020-03-02
413577	Europe	3	Netherlands	2020-03-02
413578	Europe	3	Netherlands	2020-03-01
413579	Europe	3	Netherlands	2020-03-03
413580	Europe	3	Netherlands	2020-03-02
413582	Europe	3	Netherlands	2020-03-01
413583	Europe	3	Netherlands	2020-03-02
413584	Europe	3	Netherlands	2020-03-03
413587	Europe	3	Netherlands	2020-03-03
413588	Europe	3	Netherlands	2020-03-01
413589	Europe	3	Netherlands	2020-03-01
413590	Europe	3	Netherlands	2020-03-02
413591	Europe	3	Netherlands	2020-03-02
413592	Asia	3	Taiwan	2020-03-02
413597	Oceania	3	Australia	2020-03-02
413598	Oceania	3	Australia	2020-03-04
413599	Oceania	3	Australia	2020-03-04
413600	Oceania	3	Australia	2020-03-03
413601	North America	3	USA	2020-03-02
417090	North America	3	USA	2020-03-04
417091	North America	3	USA	2020-03-04
417092	North America	3	USA	2020-03-04
417102	North America	3	USA	2020-03-04
417103	North America	3	USA	2020-03-05
417104	North America	3	USA	2020-03-03
417105	North America	3	USA	2020-03-03
417106	North America	3	USA	2020-03-03
417107	North America	3	USA	2020-03-05
417109	North America	3	USA	2020-03-05
417110	North America	3	USA	2020-03-03
417111	North America	3	USA	2020-03-05
417112	North America	3	USA	2020-03-02
417113	North America	3	USA	2020-03-02
417114	North America	3	USA	2020-03-05
417115	North America	3	USA	2020-03-03
417116	North America	3	USA	2020-03-04
417117	North America	3	USA	2020-03-03
417118	North America	3	USA	2020-03-03
417119	North America	3	USA	2020-03-06
417120	North America	3	USA	2020-03-04
417121	North America	3	USA	2020-03-04
417122	North America	3	USA	2020-03-05
417123	North America	3	USA	2020-03-05
417124	North America	3	USA	2020-03-05
417125	North America	3	USA	2020-03-06
417126	North America	3	USA	2020-03-05
417127	North America	3	USA	2020-03-05
417128	North America	3	USA	2020-03-05
417129	North America	3	USA	2020-03-05
417130	North America	3	USA	2020-03-05
417131	North America	3	USA	2020-03-05
417132	North America	3	USA	2020-03-05
417133	North America	3	USA	2020-03-05
417136	North America	3	USA	2020-03-05
417138	North America	3	USA	2020-03-05
417139	North America	3	USA	2020-03-01
417140	North America	3	USA	2020-03-01
417141	North America	3	USA	2020-03-01
417144	North America	3	USA	2020-03-02
417157	North America	3	USA	2020-03-05
417162	North America	3	USA	2020-03-01
417163	North America	3	USA	2020-03-05
417164	North America	3	USA	2020-03-07
417165	North America	3	USA	2020-03-08
417167	North America	3	USA	2020-03-05
417169	North America	3	USA	2020-03-02
417170	North America	3	USA	2020-03-02
417171	North America	3	USA	2020-03-01
417173	North America	3	USA	2020-03-01
417174	North America	3	USA	2020-03-01
417175	North America	3	USA	2020-03-02
417186	Africa	3	South Africa	2020-03-07
417189	North America	3	USA	2020-03-09
417191	North America	3	USA	2020-03-10
417192	North America	3	USA	2020-03-12
417194	North America	3	USA	2020-03-12
417196	North America	3	USA	2020-03-11
417198	North America	3	USA	2020-03-12
417200	North America	3	USA	2020-03-21
417201	North America	3	USA	2020-03-21
417202	North America	3	USA	2020-03-21
417203	North America	3	USA	2020-03-21
417204	North America	3	USA	2020-03-21
417205	Europe	3	Spain	2020-03-02
417206	Europe	3	Spain	2020-03-06
417211	Oceania	3	New Zealand	2020-03-11
417212	Oceania	3	New Zealand	2020-03-11
417213	Europe	3	United Kingdom	2020-03-01
417214	Europe	3	United Kingdom	2020-03-02
417217	Europe	3	United Kingdom	2020-03-01
417218	Europe	3	United Kingdom	2020-03-02
417219	Europe	3	United Kingdom	2020-03-01
417220	Europe	3	United Kingdom	2020-03-03
417221	Europe	3	United Kingdom	2020-03-04
417222	Europe	3	United Kingdom	2020-03-04
417223	Europe	3	United Kingdom	2020-03-02
417224	Europe	3	United Kingdom	2020-03-01
417225	Europe	3	United Kingdom	2020-03-02
417226	Europe	3	United Kingdom	2020-03-02
417227	Europe	3	United Kingdom	2020-03-03
417228	Europe	3	United Kingdom	2020-03-03
417229	Europe	3	United Kingdom	2020-03-01
417230	Europe	3	United Kingdom	2020-03-02
417231	Europe	3	United Kingdom	2020-03-03
417232	Europe	3	United Kingdom	2020-03-04
417233	Europe	3	United Kingdom	2020-03-02
417234	Europe	3	United Kingdom	2020-03-02
417235	Europe	3	United Kingdom	2020-03-02
417236	Europe	3	United Kingdom	2020-03-01
417237	Europe	3	United Kingdom	2020-03-03
417238	Europe	3	United Kingdom	2020-03-03
417239	Europe	3	United Kingdom	2020-03-03
417240	Europe	3	United Kingdom	2020-03-03
417241	Europe	3	United Kingdom	2020-03-05
417242	Europe	3	United Kingdom	2020-03-03
417243	Europe	3	United Kingdom	2020-03-03
417244	Europe	3	United Kingdom	2020-03-03
417245	Europe	3	United Kingdom	2020-03-02
417246	Europe	3	United Kingdom	2020-03-03
417247	Europe	3	United Kingdom	2020-03-02
417248	Europe	3	United Kingdom	2020-03-03
417249	Europe	3	United Kingdom	2020-03-03
417250	Europe	3	United Kingdom	2020-03-02
417251	Europe	3	United Kingdom	2020-03-03
417252	Europe	3	United Kingdom	2020-03-05
417253	Europe	3	United Kingdom	2020-03-03
417254	Europe	3	United Kingdom	2020-03-04
417255	Europe	3	United Kingdom	2020-03-04
417256	Europe	3	United Kingdom	2020-03-03
417257	Europe	3	United Kingdom	2020-03-03
417258	Europe	3	United Kingdom	2020-03-06
417259	Europe	3	United Kingdom	2020-03-04
417260	Europe	3	United Kingdom	2020-03-05
417261	Europe	3	United Kingdom	2020-03-06
417262	Europe	3	United Kingdom	2020-03-06
417263	Europe	3	United Kingdom	2020-03-06
417264	Europe	3	United Kingdom	2020-03-04
417265	Europe	3	United Kingdom	2020-03-08
417266	Europe	3	United Kingdom	2020-03-05
417267	Europe	3	United Kingdom	2020-03-05
417268	Europe	3	United Kingdom	2020-03-05
417269	Europe	3	United Kingdom	2020-03-05
417270	Europe	3	United Kingdom	2020-03-06
417271	Europe	3	United Kingdom	2020-03-06
417272	Europe	3	United Kingdom	2020-03-06
417273	Europe	3	United Kingdom	2020-03-06
417274	Europe	3	United Kingdom	2020-03-06
417275	Europe	3	United Kingdom	2020-03-06
417276	Europe	3	United Kingdom	2020-03-07
417277	Europe	3	United Kingdom	2020-03-07
417278	Europe	3	United Kingdom	2020-03-07
417279	Europe	3	United Kingdom	2020-03-07
417280	Europe	3	United Kingdom	2020-03-07
417281	Europe	3	United Kingdom	2020-03-06
417282	Europe	3	United Kingdom	2020-03-05
417283	Europe	3	United Kingdom	2020-03-06
417284	Europe	3	United Kingdom	2020-03-07
417285	Europe	3	United Kingdom	2020-03-06
417286	Europe	3	United Kingdom	2020-03-05
417287	Europe	3	United Kingdom	2020-03-06
417288	Europe	3	United Kingdom	2020-03-05
417289	Europe	3	United Kingdom	2020-03-06
417290	Europe	3	United Kingdom	2020-03-06
417291	Europe	3	United Kingdom	2020-03-08
417292	Europe	3	United Kingdom	2020-03-08
417293	Europe	3	United Kingdom	2020-03-08
417294	Europe	3	United Kingdom	2020-03-08
417295	Europe	3	United Kingdom	2020-03-08
417296	Europe	3	United Kingdom	2020-03-06
417297	Europe	3	United Kingdom	2020-03-06
417298	Europe	3	United Kingdom	2020-03-08
417299	Europe	3	United Kingdom	2020-03-08
418400	Europe	3	Finland	2020-03-13
418401	Europe	3	Finland	2020-03-14
418402	Europe	3	Finland	2020-03-14
418403	Europe	3	Finland	2020-03-14
418404	Europe	3	Finland	2020-03-14
418405	Europe	3	Finland	2020-03-14
418406	Europe	3	Finland	2020-03-14
418407	Europe	3	Finland	2020-03-14
418408	Europe	3	Finland	2020-03-14
418409	Europe	3	Finland	2020-03-14
418410	Europe	3	Finland	2020-03-14
418411	Europe	3	Finland	2020-03-14
418412	Europe	3	France	2020-03-15
418413	Europe	3	France	2020-03-15
418414	Europe	3	France	2020-03-15
418415	Europe	3	France	2020-03-15
418416	Europe	3	France	2020-03-16
418417	Europe	3	France	2020-03-16
418418	Europe	3	France	2020-03-16
418419	Europe	3	France	2020-03-16
418420	Europe	3	France	2020-03-17
418421	Europe	3	France	2020-03-17
418422	Europe	3	France	2020-03-17
418423	Europe	3	France	2020-03-17
418424	Europe	3	France	2020-03-17
418425	Europe	3	France	2020-03-17
418426	Europe	3	France	2020-03-17
418427	Europe	3	France	2020-03-17
418428	Europe	3	France	2020-03-17
418429	Europe	3	France	2020-03-18
418430	Europe	3	France	2020-03-18
418431	Europe	3	France	2020-03-18
418432	Europe	3	France	2020-03-18
418433	Europe	3	Switzerland	2020-03-05
418434	Europe	3	Switzerland	2020-03-05
418435	Europe	3	Switzerland	2020-03-05
418436	Europe	3	Switzerland	2020-03-05
418437	Europe	3	Switzerland	2020-03-06
418438	Europe	3	Switzerland	2020-03-22
418439	Europe	3	Switzerland	2020-03-22
418440	Europe	3	Switzerland	2020-03-20
418516	Europe	3	Ireland	2020-03-06
418548	Europe	3	Ireland	2020-03-06
418580	Europe	3	Ireland	2020-03-08
418581	Europe	3	Ireland	2020-03-08
418582	Europe	3	Ireland	2020-03-10
418583	Europe	3	Ireland	2020-03-10
418584	Europe	3	Ireland	2020-03-10
419700	North America	3	USA	2020-03-18
419701	North America	3	USA	2020-03-18
419702	North America	3	USA	2020-03-18
419703	North America	3	USA	2020-03-18
419704	North America	3	USA	2020-03-18
419705	North America	3	USA	2020-03-18
419706	North America	3	USA	2020-03-10
419708	North America	3	USA	2020-03-12
419709	Europe	3	Spain	2020-03-04
419710	North America	3	USA	2020-03-12
419711	North America	3	USA	2020-03-11
419712	North America	3	USA	2020-03-10
419713	North America	3	USA	2020-03-11
419714	Oceania	3	Australia	2020-03-18
419715	Oceania	3	Australia	2020-03-18
419716	Oceania	3	Australia	2020-03-18
419717	Oceania	3	Australia	2020-03-19
419718	Oceania	3	Australia	2020-03-18
419719	Oceania	3	Australia	2020-03-20
419720	Oceania	3	Australia	2020-03-17
419721	Oceania	3	Australia	2020-03-19
419722	Oceania	3	Australia	2020-03-19
419723	Oceania	3	Australia	2020-03-18
419724	Oceania	3	Australia	2020-03-20
419725	Oceania	3	Australia	2020-03-18
419726	Oceania	3	Australia	2020-03-19
419727	Oceania	3	Australia	2020-03-19
419728	Oceania	3	Australia	2020-03-20
419729	Oceania	3	Australia	2020-03-20
419730	Oceania	3	Australia	2020-03-20
419731	Oceania	3	Australia	2020-03-20
419732	Oceania	3	Australia	2020-03-21
419736	Oceania	3	Australia	2020-03-07
419737	Oceania	3	Australia	2020-03-07
419738	Oceania	3	Australia	2020-03-08
419739	Oceania	3	Australia	2020-03-09
419740	Oceania	3	Australia	2020-03-09
419741	Oceania	3	Australia	2020-03-08
419742	Oceania	3	Australia	2020-03-09
419743	Oceania	3	Australia	2020-03-09
419744	Oceania	3	Australia	2020-03-10
419745	Oceania	3	Australia	2020-03-10
419746	Oceania	3	Australia	2020-03-10
419747	Oceania	3	Australia	2020-03-10
419748	Oceania	3	Australia	2020-03-10
419749	Oceania	3	Australia	2020-03-10
419750	Oceania	3	Australia	2020-03-10
419751	Oceania	3	Australia	2020-03-10
419752	Oceania	3	Australia	2020-03-10
419753	Oceania	3	Australia	2020-03-10
419754	Oceania	3	Australia	2020-03-11
419755	Oceania	3	Australia	2020-03-10
419756	Oceania	3	Australia	2020-03-11
419757	Oceania	3	Australia	2020-03-11
419758	Oceania	3	Australia	2020-03-11
419759	Oceania	3	Australia	2020-03-12
419760	Oceania	3	Australia	2020-03-11
419761	Oceania	3	Australia	2020-03-11
419762	Oceania	3	Australia	2020-03-12
419763	Oceania	3	Australia	2020-03-11
419764	Oceania	3	Australia	2020-03-12
419765	Oceania	3	Australia	2020-03-10
419766	Oceania	3	Australia	2020-03-12
419767	Oceania	3	Australia	2020-03-11
419768	Oceania	3	Australia	2020-03-12
419769	Oceania	3	Australia	2020-03-12
419770	Oceania	3	Australia	2020-03-12
419771	Oceania	3	Australia	2020-03-13
419772	Oceania	3	Australia	2020-03-13
419773	Oceania	3	Australia	2020-03-13
419774	Oceania	3	Australia	2020-03-13
419775	Oceania	3	Australia	2020-03-13
419776	Oceania	3	Australia	2020-03-12
419777	Oceania	3	Australia	2020-03-12
419778	Oceania	3	Australia	2020-03-13
419779	Oceania	3	Australia	2020-03-12
419780	Oceania	3	Australia	2020-03-13
419781	Oceania	3	Australia	2020-03-13
419782	Oceania	3	Australia	2020-03-13
419783	Oceania	3	Australia	2020-03-13
419784	Oceania	3	Australia	2020-03-12
419785	Oceania	3	Australia	2020-03-14
419786	Oceania	3	Australia	2020-03-13
419787	Oceania	3	Australia	2020-03-14
419788	Oceania	3	Australia	2020-03-14
419789	Oceania	3	Australia	2020-03-14
419790	Oceania	3	Australia	2020-03-14
419791	Oceania	3	Australia	2020-03-14
419792	Oceania	3	Australia	2020-03-14
419793	Oceania	3	Australia	2020-03-14
419794	Oceania	3	Australia	2020-03-14
419795	Oceania	3	Australia	2020-03-15
419796	Oceania	3	Australia	2020-03-15
419797	Oceania	3	Australia	2020-03-15
419798	Oceania	3	Australia	2020-03-15
419799	Oceania	3	Australia	2020-03-14
419800	Oceania	3	Australia	2020-03-15
419801	Oceania	3	Australia	2020-03-15
419828	Oceania	3	Australia	2020-03-22
419829	Oceania	3	Australia	2020-03-22
419830	Oceania	3	Australia	2020-03-22
419836	Oceania	3	Australia	2020-03-15
419837	Oceania	3	Australia	2020-03-16
419838	Oceania	3	Australia	2020-03-16
419839	Oceania	3	Australia	2020-03-16
419840	Oceania	3	Australia	2020-03-16
419841	Oceania	3	Australia	2020-03-17
419842	Oceania	3	Australia	2020-03-17
419843	Oceania	3	Australia	2020-03-17
419844	Oceania	3	Australia	2020-03-17
419845	Oceania	3	Australia	2020-03-17
419846	Oceania	3	Australia	2020-03-17
419847	Oceania	3	Australia	2020-03-17
419848	Oceania	3	Australia	2020-03-17
419849	Oceania	3	Australia	2020-03-17
419850	Oceania	3	Australia	2020-03-17
419851	Oceania	3	Australia	2020-03-17
419852	Oceania	3	Australia	2020-03-17
419853	Oceania	3	Australia	2020-03-17
419854	Oceania	3	Australia	2020-03-17
419855	Oceania	3	Australia	2020-03-18
419856	Oceania	3	Australia	2020-03-18
419857	Oceania	3	Australia	2020-03-18
419858	Oceania	3	Australia	2020-03-18
419859	Oceania	3	Australia	2020-03-18
419860	Oceania	3	Australia	2020-03-18
419861	Oceania	3	Australia	2020-03-18
419862	Oceania	3	Australia	2020-03-18
419863	Oceania	3	Australia	2020-03-18
419864	Oceania	3	Australia	2020-03-18
419865	Oceania	3	Australia	2020-03-18
419866	Oceania	3	Australia	2020-03-18
419867	Oceania	3	Australia	2020-03-18
419868	Oceania	3	Australia	2020-03-18
419869	Oceania	3	Australia	2020-03-18
419870	Oceania	3	Australia	2020-03-18
419871	Oceania	3	Australia	2020-03-18
419872	Oceania	3	Australia	2020-03-18
419873	Oceania	3	Australia	2020-03-18
419874	Oceania	3	Australia	2020-03-18
419875	Oceania	3	Australia	2020-03-18
419876	Oceania	3	Australia	2020-03-18
419877	Oceania	3	Australia	2020-03-19
419878	Oceania	3	Australia	2020-03-19
419879	Oceania	3	Australia	2020-03-19
419880	Oceania	3	Australia	2020-03-19
419881	Oceania	3	Australia	2020-03-19
419882	Oceania	3	Australia	2020-03-19
419883	Oceania	3	Australia	2020-03-19
419884	Oceania	3	Australia	2020-03-19
419885	Oceania	3	Australia	2020-03-19
419886	Oceania	3	Australia	2020-03-19
419887	Oceania	3	Australia	2020-03-19
419888	Oceania	3	Australia	2020-03-19
419889	Oceania	3	Australia	2020-03-19
419890	Oceania	3	Australia	2020-03-19
419891	Oceania	3	Australia	2020-03-19
419892	Oceania	3	Australia	2020-03-19
419893	Oceania	3	Australia	2020-03-19
419894	Oceania	3	Australia	2020-03-19
419895	Oceania	3	Australia	2020-03-19
419896	Oceania	3	Australia	2020-03-19
419897	Oceania	3	Australia	2020-03-19
419898	Oceania	3	Australia	2020-03-19
419899	Oceania	3	Australia	2020-03-19
420700	Europe	3	United Kingdom	2020-03-27
420701	Europe	3	United Kingdom	2020-03-27
420702	Europe	3	United Kingdom	2020-03-27
420703	Europe	3	United Kingdom	2020-03-27
420704	Europe	3	United Kingdom	2020-03-28
420705	Europe	3	United Kingdom	2020-03-28
420706	Europe	3	United Kingdom	2020-03-28
420707	Europe	3	United Kingdom	2020-03-28
420708	Europe	3	United Kingdom	2020-03-28
420709	Europe	3	United Kingdom	2020-03-28
420710	Europe	3	United Kingdom	2020-03-27
420711	Europe	3	United Kingdom	2020-03-28
420712	Europe	3	United Kingdom	2020-03-27
420713	Europe	3	United Kingdom	2020-03-27
420714	Europe	3	United Kingdom	2020-03-28
420715	Europe	3	United Kingdom	2020-03-29
420716	Europe	3	United Kingdom	2020-03-26
420717	Europe	3	United Kingdom	2020-03-26
420718	Europe	3	United Kingdom	2020-03-27
420719	Europe	3	United Kingdom	2020-03-27
420720	Europe	3	United Kingdom	2020-03-28
420721	Europe	3	United Kingdom	2020-03-28
420722	Europe	3	United Kingdom	2020-03-28
420723	Europe	3	United Kingdom	2020-03-28
420724	Europe	3	United Kingdom	2020-03-27
420725	Europe	3	United Kingdom	2020-03-28
420726	Europe	3	United Kingdom	2020-03-27
420727	Europe	3	United Kingdom	2020-03-28
420728	Europe	3	United Kingdom	2020-03-28
420729	Europe	3	United Kingdom	2020-03-28
420730	Europe	3	United Kingdom	2020-03-27
420731	Europe	3	United Kingdom	2020-03-28
420732	Europe	3	United Kingdom	2020-03-28
420733	Europe	3	United Kingdom	2020-03-28
420734	Europe	3	United Kingdom	2020-03-27
420735	Europe	3	United Kingdom	2020-03-27
420736	Europe	3	United Kingdom	2020-03-29
420737	Europe	3	United Kingdom	2020-03-27
420738	Europe	3	United Kingdom	2020-03-27
420739	Europe	3	United Kingdom	2020-03-27
420740	Europe	3	United Kingdom	2020-03-27
420741	Europe	3	United Kingdom	2020-03-27
420742	Europe	3	United Kingdom	2020-03-28
420743	Europe	3	United Kingdom	2020-03-27
420744	Europe	3	United Kingdom	2020-03-28
420745	Europe	3	United Kingdom	2020-03-28
420746	Europe	3	United Kingdom	2020-03-25
420747	Europe	3	United Kingdom	2020-03-28
420748	Europe	3	United Kingdom	2020-03-28
420749	Europe	3	United Kingdom	2020-03-25
420750	Europe	3	United Kingdom	2020-03-23
420751	Europe	3	United Kingdom	2020-03-30
420752	Europe	3	United Kingdom	2020-03-26
420753	Europe	3	United Kingdom	2020-03-25
420754	Europe	3	United Kingdom	2020-03-27
420755	Europe	3	United Kingdom	2020-03-27
420756	Europe	3	United Kingdom	2020-03-27
420757	Europe	3	United Kingdom	2020-03-27
420758	Europe	3	United Kingdom	2020-03-27
420759	Europe	3	United Kingdom	2020-03-26
420760	Europe	3	United Kingdom	2020-03-27
420761	Europe	3	United Kingdom	2020-03-25
420762	Europe	3	United Kingdom	2020-03-25
420763	Europe	3	United Kingdom	2020-03-25
420764	Europe	3	United Kingdom	2020-03-26
420765	Europe	3	United Kingdom	2020-03-27
420766	Europe	3	United Kingdom	2020-03-27
420767	Europe	3	United Kingdom	2020-03-30
420768	Europe	3	United Kingdom	2020-03-27
420769	Europe	3	United Kingdom	2020-03-31
420770	Europe	3	United Kingdom	2020-03-27
420771	Europe	3	United Kingdom	2020-03-27
420772	Europe	3	United Kingdom	2020-03-30
420773	Europe	3	United Kingdom	2020-03-30
420774	Europe	3	United Kingdom	2020-03-28
420775	Europe	3	United Kingdom	2020-03-30
420776	Europe	3	United Kingdom	2020-03-27
420777	Europe	3	United Kingdom	2020-03-27
420784	North America	3	USA	2020-03-02
420785	North America	3	USA	2020-03-02
420786	North America	3	USA	2020-03-03
420787	North America	3	USA	2020-03-03
420788	North America	3	USA	2020-03-04
420789	North America	3	USA	2020-03-01
420790	North America	3	USA	2020-03-01
420792	North America	3	USA	2020-03-02
420793	North America	3	USA	2020-03-02
420794	North America	3	USA	2020-03-01
420795	North America	3	USA	2020-03-01
420797	North America	3	USA	2020-03-01
420798	North America	3	USA	2020-03-01
420810	North America	3	USA	2020-03-27
420811	North America	3	USA	2020-03-27
420812	North America	3	USA	2020-03-27
420813	North America	3	USA	2020-03-27
420814	North America	3	USA	2020-03-27
420815	North America	3	USA	2020-03-24
420816	North America	3	USA	2020-03-24
420817	North America	3	USA	2020-03-24
420818	North America	3	USA	2020-03-25
420819	North America	3	USA	2020-03-26
420820	North America	3	USA	2020-03-25
420821	North America	3	USA	2020-03-26
420822	North America	3	USA	2020-03-25
420823	North America	3	USA	2020-03-27
420824	North America	3	USA	2020-03-26
420825	North America	3	USA	2020-03-25
420838	Africa	3	Democratic Republic	2020-03-22
420839	Africa	3	Democratic Republic	2020-03-22
420840	Africa	3	Democratic Republic	2020-03-20
420841	Africa	3	Democratic Republic	2020-03-22
420842	Africa	3	Democratic Republic	2020-03-01
420843	Africa	3	Democratic Republic	2020-03-01
420844	Africa	3	Democratic Republic	2020-03-01
420845	Africa	3	Democratic Republic	2020-03-26
420846	Africa	3	Democratic Republic	2020-03-01
420847	Africa	3	Democratic Republic	2020-03-26
420848	Africa	3	Democratic Republic	2020-03-01
420849	Africa	3	Democratic Republic	2020-03-28
420850	Africa	3	Democratic Republic	2020-03-01
420851	Africa	3	Democratic Republic	2020-03-25
420852	Africa	3	Democratic Republic	2020-03-26
420853	Africa	3	Democratic Republic	2020-03-26
420854	Africa	3	Democratic Republic	2020-03-25
420855	Oceania	3	Australia	2020-03-23
420876	Oceania	3	Australia	2020-03-24
420877	Oceania	3	Australia	2020-03-28
420878	Oceania	3	Australia	2020-03-24
420879	Oceania	3	Australia	2020-03-25
420890	Asia	3	Japan	2020-03-09
420898	Europe	3	Germany	2020-03-11
420899	Europe	3	Germany	2020-03-11
423007	North America	3	USA	2020-03-19
423008	North America	3	USA	2020-03-18
423009	North America	3	USA	2020-03-18
423010	North America	3	USA	2020-03-18
423011	North America	3	USA	2020-03-19
423012	North America	3	USA	2020-03-19
423013	North America	3	USA	2020-03-19
423014	North America	3	USA	2020-03-19
423015	North America	3	USA	2020-03-19
423016	North America	3	USA	2020-03-19
423017	North America	3	USA	2020-03-19
423018	North America	3	USA	2020-03-19
423019	North America	3	USA	2020-03-19
423020	North America	3	USA	2020-03-19
423021	North America	3	USA	2020-03-19
423022	North America	3	USA	2020-03-19
423023	North America	3	USA	2020-03-01
423024	North America	3	USA	2020-03-17
423025	North America	3	USA	2020-03-18
423026	North America	3	USA	2020-03-18
423027	North America	3	USA	2020-03-18
423028	North America	3	USA	2020-03-18
423029	North America	3	USA	2020-03-18
423030	North America	3	USA	2020-03-18
423031	North America	3	USA	2020-03-18
423032	North America	3	USA	2020-03-18
423033	North America	3	USA	2020-03-18
423034	Europe	3	Netherlands	2020-03-25
423039	Asia	3	Thailand	2020-03-21
423040	Asia	3	Thailand	2020-03-20
423041	Asia	3	Thailand	2020-03-21
423042	Asia	3	Thailand	2020-03-24
423043	Asia	3	Thailand	2020-03-18
423044	Europe	3	United Kingdom	2020-03-25
423045	Europe	3	United Kingdom	2020-03-24
423046	Europe	3	United Kingdom	2020-03-24
423047	Europe	3	United Kingdom	2020-03-24
423048	Europe	3	United Kingdom	2020-03-19
423049	Europe	3	United Kingdom	2020-03-19
423063	Europe	3	United Kingdom	2020-03-24
423064	Europe	3	United Kingdom	2020-03-24
423065	Europe	3	United Kingdom	2020-03-24
423066	Europe	3	United Kingdom	2020-03-24
423067	Europe	3	United Kingdom	2020-03-24
423068	Europe	3	United Kingdom	2020-03-23
423069	Europe	3	United Kingdom	2020-03-24
423090	Europe	3	United Kingdom	2020-03-24
423091	Europe	3	United Kingdom	2020-03-24
423092	Europe	3	United Kingdom	2020-03-24
423093	Europe	3	United Kingdom	2020-03-23
423094	Europe	3	United Kingdom	2020-03-24
423095	Europe	3	United Kingdom	2020-03-24
423096	Europe	3	United Kingdom	2020-03-23
423097	Europe	3	United Kingdom	2020-03-23
423098	Europe	3	United Kingdom	2020-03-23
423099	Europe	3	United Kingdom	2020-03-23
424200	North America	3	USA	2020-03-20
424201	North America	3	USA	2020-03-20
424202	North America	3	USA	2020-03-20
424203	North America	3	USA	2020-03-20
424204	North America	3	USA	2020-03-20
424205	North America	3	USA	2020-03-20
424206	North America	3	USA	2020-03-20
424207	North America	3	USA	2020-03-20
424208	North America	3	USA	2020-03-20
424209	North America	3	USA	2020-03-20
424210	North America	3	USA	2020-03-20
424211	North America	3	USA	2020-03-19
424212	North America	3	USA	2020-03-19
424213	North America	3	USA	2020-03-20
424214	North America	3	USA	2020-03-20
424215	North America	3	USA	2020-03-20
424216	North America	3	USA	2020-03-19
424217	North America	3	USA	2020-03-19
424218	North America	3	USA	2020-03-20
424219	North America	3	USA	2020-03-20
424220	North America	3	USA	2020-03-21
424221	North America	3	USA	2020-03-21
424222	North America	3	USA	2020-03-20
424223	North America	3	USA	2020-03-21
424224	North America	3	USA	2020-03-21
424225	North America	3	USA	2020-03-21
424226	North America	3	USA	2020-03-21
424227	North America	3	USA	2020-03-21
424228	North America	3	USA	2020-03-21
424229	North America	3	USA	2020-03-21
424230	North America	3	USA	2020-03-21
424231	North America	3	USA	2020-03-21
424232	North America	3	USA	2020-03-21
424233	North America	3	USA	2020-03-21
424234	North America	3	USA	2020-03-21
424235	North America	3	USA	2020-03-21
424236	North America	3	USA	2020-03-21
424237	North America	3	USA	2020-03-21
424238	North America	3	USA	2020-03-21
424239	North America	3	USA	2020-03-21
424240	North America	3	USA	2020-03-21
424241	North America	3	USA	2020-03-21
424242	North America	3	USA	2020-03-21
424243	North America	3	USA	2020-03-21
424244	North America	3	USA	2020-03-22
424245	North America	3	USA	2020-03-21
424246	North America	3	USA	2020-03-21
424247	North America	3	USA	2020-03-21
424248	North America	3	USA	2020-03-01
424249	North America	3	USA	2020-03-20
424250	North America	3	USA	2020-03-19
424251	North America	3	USA	2020-03-23
424252	North America	3	USA	2020-03-23
424253	North America	3	USA	2020-03-21
424254	North America	3	USA	2020-03-21
424255	North America	3	USA	2020-03-16
424256	North America	3	USA	2020-03-22
424257	North America	3	USA	2020-03-22
424258	North America	3	USA	2020-03-22
424259	North America	3	USA	2020-03-22
424260	North America	3	USA	2020-03-22
424261	North America	3	USA	2020-03-21
424262	North America	3	USA	2020-03-22
424263	North America	3	USA	2020-03-22
424264	North America	3	USA	2020-03-22
424265	North America	3	USA	2020-03-22
424266	North America	3	USA	2020-03-22
424267	North America	3	USA	2020-03-22
424268	North America	3	USA	2020-03-22
424269	North America	3	USA	2020-03-22
424270	North America	3	USA	2020-03-22
424271	North America	3	USA	2020-03-22
424272	North America	3	USA	2020-03-22
424273	North America	3	USA	2020-03-22
424274	North America	3	USA	2020-03-22
424275	North America	3	USA	2020-03-22
424276	North America	3	USA	2020-03-22
424277	North America	3	USA	2020-03-23
424278	North America	3	USA	2020-03-23
424279	North America	3	USA	2020-03-23
424280	North America	3	USA	2020-03-23
424281	North America	3	USA	2020-03-23
424282	North America	3	USA	2020-03-23
424283	North America	3	USA	2020-03-24
424284	North America	3	USA	2020-03-23
424285	North America	3	USA	2020-03-21
424286	North America	3	USA	2020-03-20
424287	North America	3	USA	2020-03-23
424288	North America	3	USA	2020-03-22
424289	North America	3	USA	2020-03-23
424290	North America	3	USA	2020-03-23
424291	North America	3	USA	2020-03-23
424292	North America	3	USA	2020-03-23
424293	North America	3	USA	2020-03-23
424294	North America	3	USA	2020-03-23
424295	North America	3	USA	2020-03-23
424296	North America	3	USA	2020-03-23
424297	North America	3	USA	2020-03-23
424298	North America	3	USA	2020-03-23
424299	North America	3	USA	2020-03-23
424338	North America	3	USA	2020-03-24
424339	North America	3	USA	2020-03-24
424340	North America	3	USA	2020-03-24
424341	North America	3	USA	2020-03-24
424342	Europe	3	Italy	2020-03-07
424343	Europe	3	Italy	2020-03-23
424344	Europe	3	Italy	2020-03-04
424345	North America	3	Mexico	2020-03-12
424346	North America	3	USA	2020-03-21
424347	North America	3	USA	2020-03-29
424348	North America	3	Mexico	2020-03-13
424349	Asia	3	Iran	2020-03-09
424352	Asia	3	China	2020-03-10
424361	Asia	3	India	2020-03-10
424362	Asia	3	India	2020-03-10
424363	Asia	3	India	2020-03-12
424364	Asia	3	India	2020-03-17
424365	Asia	3	India	2020-03-17
424366	Europe	3	Turkey	2020-03-17
424367	Europe	3	Iceland	2020-03-01
424368	Europe	3	Iceland	2020-03-01
424369	Europe	3	Iceland	2020-03-01
424370	Europe	3	Iceland	2020-03-01
424371	Europe	3	Iceland	2020-03-01
424373	Europe	3	Iceland	2020-03-01
424374	Europe	3	Iceland	2020-03-01
424375	Europe	3	Iceland	2020-03-01
424376	Europe	3	Iceland	2020-03-01
424377	Europe	3	Iceland	2020-03-18
424378	Europe	3	Iceland	2020-03-19
424379	Europe	3	Iceland	2020-03-19
424394	Europe	3	Iceland	2020-03-19
424395	Europe	3	Iceland	2020-03-19
424396	Europe	3	Iceland	2020-03-19
424397	Europe	3	Iceland	2020-03-19
424398	Europe	3	Iceland	2020-03-19
424399	Europe	3	Iceland	2020-03-19
425500	Europe	3	United Kingdom	2020-03-14
425501	Europe	3	United Kingdom	2020-03-15
425502	Europe	3	United Kingdom	2020-03-17
425503	Europe	3	United Kingdom	2020-03-17
425504	Europe	3	United Kingdom	2020-03-18
425505	Europe	3	United Kingdom	2020-03-18
425506	Europe	3	United Kingdom	2020-03-19
425507	Europe	3	United Kingdom	2020-03-19
425508	Europe	3	United Kingdom	2020-03-20
425509	Europe	3	United Kingdom	2020-03-19
425510	Europe	3	United Kingdom	2020-03-19
425511	Europe	3	United Kingdom	2020-03-20
425512	Europe	3	United Kingdom	2020-03-19
425513	Europe	3	United Kingdom	2020-03-20
425514	Europe	3	United Kingdom	2020-03-20
425515	Europe	3	United Kingdom	2020-03-20
425516	Europe	3	United Kingdom	2020-03-19
425517	Europe	3	United Kingdom	2020-03-20
425518	Europe	3	United Kingdom	2020-03-20
425519	Europe	3	United Kingdom	2020-03-20
425520	Europe	3	United Kingdom	2020-03-21
425521	Europe	3	United Kingdom	2020-03-21
425522	Europe	3	United Kingdom	2020-03-20
425523	Europe	3	United Kingdom	2020-03-20
425524	Europe	3	United Kingdom	2020-03-20
425525	Europe	3	United Kingdom	2020-03-21
425526	Europe	3	United Kingdom	2020-03-21
425527	Europe	3	United Kingdom	2020-03-19
425528	Europe	3	United Kingdom	2020-03-14
425529	Europe	3	United Kingdom	2020-03-21
425530	Europe	3	United Kingdom	2020-03-21
425531	Europe	3	United Kingdom	2020-03-22
425532	Europe	3	United Kingdom	2020-03-21
425533	Europe	3	United Kingdom	2020-03-21
425534	Europe	3	United Kingdom	2020-03-21
425535	Europe	3	United Kingdom	2020-03-21
425536	Europe	3	United Kingdom	2020-03-21
425537	Europe	3	United Kingdom	2020-03-21
425538	Europe	3	United Kingdom	2020-03-21
425539	Europe	3	United Kingdom	2020-03-22
425540	Europe	3	United Kingdom	2020-03-21
425541	Europe	3	United Kingdom	2020-03-22
425542	Europe	3	United Kingdom	2020-03-22
425543	Europe	3	United Kingdom	2020-03-22
425545	Europe	3	United Kingdom	2020-03-22
425546	Europe	3	United Kingdom	2020-03-23
425547	Europe	3	United Kingdom	2020-03-22
425548	Europe	3	United Kingdom	2020-03-22
425549	Europe	3	United Kingdom	2020-03-22
425550	Europe	3	United Kingdom	2020-03-12
425551	Europe	3	United Kingdom	2020-03-22
425552	Europe	3	United Kingdom	2020-03-22
425553	Europe	3	United Kingdom	2020-03-22
425554	Europe	3	United Kingdom	2020-03-22
425555	Europe	3	United Kingdom	2020-03-22
425556	Europe	3	United Kingdom	2020-03-23
425557	Europe	3	United Kingdom	2020-03-23
425558	Europe	3	United Kingdom	2020-03-23
425559	Europe	3	United Kingdom	2020-03-23
425560	Europe	3	United Kingdom	2020-03-23
425561	Europe	3	United Kingdom	2020-03-25
425562	Europe	3	United Kingdom	2020-03-25
425563	Europe	3	United Kingdom	2020-03-26
425564	Europe	3	United Kingdom	2020-03-25
425565	Europe	3	United Kingdom	2020-03-26
425566	Europe	3	United Kingdom	2020-03-26
425567	Europe	3	United Kingdom	2020-03-23
425568	Europe	3	United Kingdom	2020-03-22
425569	Europe	3	United Kingdom	2020-03-23
425570	Europe	3	United Kingdom	2020-03-23
425571	Europe	3	United Kingdom	2020-03-23
425572	Europe	3	United Kingdom	2020-03-23
425573	Europe	3	United Kingdom	2020-03-23
425574	Europe	3	United Kingdom	2020-03-23
425575	Europe	3	United Kingdom	2020-03-24
425576	Europe	3	United Kingdom	2020-03-24
425577	Europe	3	United Kingdom	2020-03-24
425579	Europe	3	United Kingdom	2020-03-23
425580	Europe	3	United Kingdom	2020-03-24
425581	Europe	3	United Kingdom	2020-03-24
425582	Europe	3	United Kingdom	2020-03-24
425583	Europe	3	United Kingdom	2020-03-24
425584	Europe	3	United Kingdom	2020-03-24
425585	Europe	3	United Kingdom	2020-03-24
425586	Europe	3	United Kingdom	2020-03-24
425587	Europe	3	United Kingdom	2020-03-24
425588	Europe	3	United Kingdom	2020-03-24
425589	Europe	3	United Kingdom	2020-03-24
425590	Europe	3	United Kingdom	2020-03-24
425591	Europe	3	United Kingdom	2020-03-24
425592	Europe	3	United Kingdom	2020-03-25
425593	Europe	3	United Kingdom	2020-03-25
425594	Europe	3	United Kingdom	2020-03-25
425595	Europe	3	United Kingdom	2020-03-25
425596	Europe	3	United Kingdom	2020-03-24
425597	Europe	3	United Kingdom	2020-03-24
425598	Europe	3	United Kingdom	2020-03-24
425599	Europe	3	United Kingdom	2020-03-24
425669	Europe	3	United Kingdom	2020-03-15
425670	Europe	3	United Kingdom	2020-03-13
425671	Europe	3	United Kingdom	2020-03-13
425672	Europe	3	United Kingdom	2020-03-11
425673	Europe	3	United Kingdom	2020-03-15
425674	Europe	3	United Kingdom	2020-03-12
425675	Europe	3	United Kingdom	2020-03-16
425676	Europe	3	United Kingdom	2020-03-16
425677	Europe	3	United Kingdom	2020-03-16
425678	Europe	3	United Kingdom	2020-03-16
425679	Europe	3	United Kingdom	2020-03-16
425680	Europe	3	United Kingdom	2020-03-16
425681	Europe	3	United Kingdom	2020-03-16
425682	Europe	3	United Kingdom	2020-03-16
425683	Europe	3	United Kingdom	2020-03-12
425684	Europe	3	United Kingdom	2020-03-16
425685	Europe	3	United Kingdom	2020-03-16
425686	Europe	3	United Kingdom	2020-03-16
425687	Europe	3	United Kingdom	2020-03-17
425688	Europe	3	United Kingdom	2020-03-17
425689	Europe	3	United Kingdom	2020-03-14
425690	Europe	3	United Kingdom	2020-03-13
425691	Europe	3	United Kingdom	2020-03-15
425692	Europe	3	United Kingdom	2020-03-12
425693	Europe	3	United Kingdom	2020-03-16
425694	Europe	3	United Kingdom	2020-03-17
425695	Europe	3	United Kingdom	2020-03-16
425696	Europe	3	United Kingdom	2020-03-17
425697	Europe	3	United Kingdom	2020-03-17
425698	Europe	3	United Kingdom	2020-03-17
425699	Europe	3	United Kingdom	2020-03-12
425700	Europe	3	United Kingdom	2020-03-17
425701	Europe	3	United Kingdom	2020-03-17
413602	Europe	3	Finland	2020-03-03
413603	Europe	3	Finland	2020-03-03
413604	Europe	3	Finland	2020-03-03
413605	Europe	3	Finland	2020-03-01
413647	Europe	3	Portugal	2020-03-01
413648	Europe	3	Portugal	2020-03-01
413649	North America	3	USA	2020-03-05
413650	North America	3	USA	2020-03-05
413651	North America	3	USA	2020-03-05
413652	North America	3	USA	2020-03-05
413653	North America	3	USA	2020-03-05
414616	North America	3	USA	2020-03-08
414617	North America	3	USA	2020-03-08
414618	North America	3	USA	2020-03-08
414619	North America	3	USA	2020-03-07
414620	North America	3	USA	2020-03-08
414621	North America	3	USA	2020-03-07
414622	North America	3	USA	2020-03-08
414627	Europe	3	France	2020-03-02
414628	Europe	3	France	2020-03-02
414629	Europe	3	France	2020-03-03
414630	Europe	3	France	2020-03-03
414631	Europe	3	France	2020-03-04
414632	Europe	3	France	2020-03-04
414633	Europe	3	France	2020-03-04
414634	Europe	3	France	2020-03-04
414635	Europe	3	France	2020-03-04
414636	Europe	3	France	2020-03-04
414637	Europe	3	France	2020-03-04
414638	Europe	3	France	2020-03-04
414639	North America	3	USA	2020-03-04
414640	Europe	3	Finland	2020-03-01
414641	Europe	3	Finland	2020-03-05
414642	Europe	3	Finland	2020-03-08
414643	Europe	3	Finland	2020-03-07
414644	Europe	3	Finland	2020-03-04
414645	Europe	3	Finland	2020-03-04
414646	Europe	3	Finland	2020-03-04
414648	North America	3	USA	2020-03-11
414948	Asia	3	Iran	2020-03-08
415916	Europe	3	United Kingdom	2020-03-11
415918	Europe	3	United Kingdom	2020-03-11
415919	Europe	3	United Kingdom	2020-03-11
415920	Europe	3	United Kingdom	2020-03-12
415977	Europe	3	United Kingdom	2020-03-08
415978	Europe	3	United Kingdom	2020-03-08
415991	Europe	3	United Kingdom	2020-03-09
417010	Europe	3	Spain	2020-03-04
417011	Europe	3	Belgium	2020-03-07
417012	Europe	3	Belgium	2020-03-08
417013	Europe	3	Belgium	2020-03-09
417014	Europe	3	Belgium	2020-03-13
417015	Europe	3	Belgium	2020-03-13
417017	Europe	3	Belgium	2020-03-14
417018	Europe	3	Belgium	2020-03-14
417020	Europe	3	Belgium	2020-03-15
417021	Europe	3	Belgium	2020-03-15
417022	Europe	3	Belgium	2020-03-15
417023	Europe	3	Belgium	2020-03-15
417024	Europe	3	Belgium	2020-03-15
417025	Europe	3	Belgium	2020-03-15
417026	North America	3	USA	2020-03-20
417027	North America	3	USA	2020-03-20
417028	North America	3	USA	2020-03-20
418182	Europe	3	Spain	2020-03-12
418183	Europe	3	Hungary	2020-03-17
418184	North America	3	USA	2020-03-18
418185	North America	3	USA	2020-03-18
418186	North America	3	USA	2020-03-23
418187	North America	3	USA	2020-03-23
418188	North America	3	USA	2020-03-23
418189	North America	3	USA	2020-03-23
418190	North America	3	USA	2020-03-16
418191	North America	3	USA	2020-03-16
418192	North America	3	USA	2020-03-16
418193	North America	3	USA	2020-03-17
418194	North America	3	USA	2020-03-17
418195	North America	3	USA	2020-03-17
418196	North America	3	USA	2020-03-14
418197	North America	3	USA	2020-03-15
418198	North America	3	USA	2020-03-17
418199	North America	3	USA	2020-03-17
418200	North America	3	USA	2020-03-17
418201	North America	3	USA	2020-03-17
418202	North America	3	USA	2020-03-17
418203	North America	3	USA	2020-03-17
418204	North America	3	USA	2020-03-17
418205	North America	3	USA	2020-03-12
418207	Africa	3	Senegal	2020-03-02
418208	Africa	3	Senegal	2020-03-04
418209	Africa	3	Senegal	2020-03-03
418210	Africa	3	Senegal	2020-03-10
418211	Africa	3	Senegal	2020-03-11
418212	Africa	3	Senegal	2020-03-11
418213	Africa	3	Senegal	2020-03-12
418214	Africa	3	Senegal	2020-03-12
418215	Africa	3	Senegal	2020-03-12
418216	Africa	3	Senegal	2020-03-13
418217	Africa	3	Senegal	2020-03-13
418221	Europe	3	France	2020-03-02
418222	Europe	3	France	2020-03-04
418223	Europe	3	France	2020-03-05
418224	Europe	3	France	2020-03-08
418225	Europe	3	France	2020-03-08
418226	Europe	3	France	2020-03-09
418227	Europe	3	France	2020-03-12
418228	Europe	3	France	2020-03-12
418229	Europe	3	France	2020-03-12
418230	Europe	3	France	2020-03-13
418231	Europe	3	France	2020-03-15
418232	Europe	3	France	2020-03-15
418233	Europe	3	France	2020-03-15
418234	Europe	3	France	2020-03-14
418235	Europe	3	France	2020-03-16
418236	Europe	3	France	2020-03-16
418237	Europe	3	France	2020-03-16
418238	Europe	3	France	2020-03-16
418239	Europe	3	France	2020-03-16
418240	Europe	3	France	2020-03-16
418241	Africa	3	Algeria	2020-03-02
418242	Africa	3	Algeria	2020-03-08
418244	Europe	3	Spain	2020-03-02
418245	Europe	3	Spain	2020-03-01
418246	Europe	3	Spain	2020-03-01
418248	Europe	3	Spain	2020-03-01
418249	Europe	3	Spain	2020-03-03
418252	Europe	3	Spain	2020-03-04
418253	Europe	3	Spain	2020-03-02
418254	North America	3	USA	2020-03-15
418255	Europe	3	Italy	2020-03-14
418256	Europe	3	Italy	2020-03-14
418257	Europe	3	Italy	2020-03-17
418258	Europe	3	Italy	2020-03-14
418259	Europe	3	Italy	2020-03-14
418260	Europe	3	Italy	2020-03-16
418261	Europe	3	Italy	2020-03-17
418262	South America	3	Colombia	2020-03-06
418263	Europe	3	Greece	2020-03-18
418264	Europe	3	Greece	2020-03-18
418265	Europe	3	Greece	2020-03-18
418268	Europe	3	Spain	2020-03-13
418270	Europe	3	Belgium	2020-03-04
418277	Europe	3	Switzerland	2020-03-03
418278	Europe	3	Switzerland	2020-03-03
418279	Europe	3	Switzerland	2020-03-03
418280	Europe	3	Switzerland	2020-03-03
418281	Europe	3	Switzerland	2020-03-04
418282	Europe	3	Switzerland	2020-03-04
418283	Europe	3	Switzerland	2020-03-04
418284	Europe	3	Switzerland	2020-03-04
418285	Europe	3	Switzerland	2020-03-04
418286	Europe	3	United Kingdom	2020-03-18
418287	Europe	3	United Kingdom	2020-03-16
418288	Europe	3	United Kingdom	2020-03-18
418289	Europe	3	United Kingdom	2020-03-18
418290	Europe	3	United Kingdom	2020-03-18
418291	Europe	3	United Kingdom	2020-03-16
418292	Europe	3	United Kingdom	2020-03-18
418293	Europe	3	United Kingdom	2020-03-16
418294	Europe	3	United Kingdom	2020-03-18
418295	Europe	3	United Kingdom	2020-03-17
418296	Europe	3	United Kingdom	2020-03-18
418297	Europe	3	United Kingdom	2020-03-17
418298	Europe	3	United Kingdom	2020-03-16
418299	Europe	3	United Kingdom	2020-03-18
418340	North America	3	Canada	2020-03-09
418341	North America	3	Canada	2020-03-12
418342	North America	3	Canada	2020-03-11
418343	North America	3	Canada	2020-03-10
418347	North America	3	Canada	2020-03-11
418348	North America	3	Canada	2020-03-08
418349	North America	3	Canada	2020-03-07
418350	North America	3	Canada	2020-03-20
418351	North America	3	Canada	2020-03-12
418352	North America	3	Canada	2020-03-11
418353	North America	3	Canada	2020-03-09
418354	North America	3	Canada	2020-03-15
418355	North America	3	Canada	2020-03-08
418356	North America	3	Canada	2020-03-12
418357	North America	3	Canada	2020-03-12
418358	North America	3	Canada	2020-03-12
418359	North America	3	Canada	2020-03-12
419500	Europe	3	United Kingdom	2020-03-20
419501	Europe	3	United Kingdom	2020-03-19
419502	Europe	3	United Kingdom	2020-03-20
419503	Europe	3	United Kingdom	2020-03-20
419504	Europe	3	United Kingdom	2020-03-20
419505	Europe	3	United Kingdom	2020-03-20
419506	Europe	3	United Kingdom	2020-03-20
419507	Europe	3	United Kingdom	2020-03-20
419508	Europe	3	United Kingdom	2020-03-20
419509	Europe	3	United Kingdom	2020-03-20
419510	Europe	3	United Kingdom	2020-03-20
419511	Europe	3	United Kingdom	2020-03-20
419512	North America	3	USA	2020-03-23
419513	North America	3	USA	2020-03-23
419514	North America	3	USA	2020-03-24
419515	North America	3	USA	2020-03-24
419516	North America	3	USA	2020-03-25
419517	North America	3	USA	2020-03-19
419518	North America	3	USA	2020-03-19
419519	North America	3	USA	2020-03-19
419520	North America	3	USA	2020-03-19
419521	North America	3	USA	2020-03-18
419522	North America	3	USA	2020-03-18
419523	North America	3	USA	2020-03-17
419524	North America	3	USA	2020-03-15
419525	North America	3	USA	2020-03-16
419526	North America	3	USA	2020-03-16
419527	North America	3	USA	2020-03-17
419528	North America	3	USA	2020-03-12
419530	Europe	3	Germany	2020-03-11
419531	Europe	3	Germany	2020-03-11
419533	Europe	3	Germany	2020-03-11
419534	Europe	3	Germany	2020-03-11
419535	Europe	3	Germany	2020-03-13
419536	Europe	3	Germany	2020-03-14
419537	Europe	3	Germany	2020-03-14
419538	Europe	3	Germany	2020-03-14
419539	Europe	3	Germany	2020-03-15
419540	Europe	3	Germany	2020-03-16
419541	Europe	3	Germany	2020-03-14
419542	Europe	3	Germany	2020-03-15
419543	Europe	3	Germany	2020-03-15
419544	Europe	3	Germany	2020-03-15
419545	Europe	3	Germany	2020-03-15
419546	Europe	3	Germany	2020-03-15
419547	Europe	3	Germany	2020-03-15
419548	Europe	3	Germany	2020-03-15
419549	Europe	3	Germany	2020-03-15
419550	Europe	3	Germany	2020-03-16
419551	Europe	3	Germany	2020-03-16
419552	Europe	3	Germany	2020-03-16
419563	Europe	3	Luxembourg	2020-03-12
419564	Europe	3	Luxembourg	2020-03-15
419565	Europe	3	Luxembourg	2020-03-09
419566	Europe	3	Luxembourg	2020-03-05
419567	Europe	3	Luxembourg	2020-03-15
419568	Europe	3	Luxembourg	2020-03-14
419569	Europe	3	Luxembourg	2020-03-07
419570	Europe	3	Luxembourg	2020-03-12
419571	Europe	3	Luxembourg	2020-03-06
419572	Europe	3	Luxembourg	2020-03-10
419573	Europe	3	Luxembourg	2020-03-11
419574	Europe	3	Luxembourg	2020-03-16
419575	Europe	3	Luxembourg	2020-03-14
419576	Europe	3	Luxembourg	2020-03-17
419577	Europe	3	Luxembourg	2020-03-12
419578	Europe	3	Luxembourg	2020-03-08
419579	Europe	3	Luxembourg	2020-03-14
419580	Europe	3	Luxembourg	2020-03-12
419581	Europe	3	Luxembourg	2020-03-11
419582	Europe	3	Luxembourg	2020-03-13
419583	Europe	3	Luxembourg	2020-03-15
419584	Europe	3	Luxembourg	2020-03-13
419585	Europe	3	Luxembourg	2020-03-14
419586	Europe	3	Luxembourg	2020-03-14
419587	Europe	3	Luxembourg	2020-03-11
419588	Europe	3	Luxembourg	2020-03-16
419589	Europe	3	Luxembourg	2020-03-15
419590	Europe	3	Luxembourg	2020-03-11
419591	Europe	3	Luxembourg	2020-03-14
419592	Europe	3	Luxembourg	2020-03-15
419593	Europe	3	Luxembourg	2020-03-16
419594	Europe	3	Luxembourg	2020-03-16
419595	Europe	3	Luxembourg	2020-03-12
419596	Europe	3	Luxembourg	2020-03-12
419597	Europe	3	Luxembourg	2020-03-15
419598	Europe	3	Luxembourg	2020-03-14
419599	Europe	3	Luxembourg	2020-03-16
419670	Europe	3	Austria	2020-03-16
419671	Europe	3	Austria	2020-03-19
419672	Europe	3	Austria	2020-03-19
419673	Europe	3	Austria	2020-03-22
419674	Europe	3	Austria	2020-03-24
419675	Europe	3	Spain	2020-03-20
419676	Europe	3	Spain	2020-03-09
419679	Europe	3	Spain	2020-03-02
419681	Europe	3	Spain	2020-03-10
419682	Europe	3	Spain	2020-03-10
419683	Europe	3	Spain	2020-03-08
419684	Europe	3	Spain	2020-03-09
419685	Europe	3	Spain	2020-03-10
419686	Europe	3	Spain	2020-03-09
419688	Europe	3	Spain	2020-03-09
419802	Oceania	3	Australia	2020-03-11
419803	Oceania	3	Australia	2020-03-14
419804	Oceania	3	Australia	2020-03-15
419805	Oceania	3	Australia	2020-03-16
419806	Oceania	3	Australia	2020-03-16
419807	Oceania	3	Australia	2020-03-16
419808	Oceania	3	Australia	2020-03-16
419809	Oceania	3	Australia	2020-03-15
419810	Oceania	3	Australia	2020-03-16
419811	Oceania	3	Australia	2020-03-16
419812	Oceania	3	Australia	2020-03-16
419813	Oceania	3	Australia	2020-03-16
419814	Oceania	3	Australia	2020-03-17
419815	Oceania	3	Australia	2020-03-15
419816	Oceania	3	Australia	2020-03-11
419817	Oceania	3	Australia	2020-03-16
419818	Oceania	3	Australia	2020-03-17
419819	Oceania	3	Australia	2020-03-17
419820	Oceania	3	Australia	2020-03-17
419821	Oceania	3	Australia	2020-03-18
419822	Oceania	3	Australia	2020-03-18
419823	Oceania	3	Australia	2020-03-21
419824	Oceania	3	Australia	2020-03-21
419825	Oceania	3	Australia	2020-03-22
419826	Oceania	3	Australia	2020-03-12
419827	Oceania	3	Australia	2020-03-22
420499	Europe	3	United Kingdom	2020-03-21
420500	Europe	3	United Kingdom	2020-03-22
420501	Europe	3	United Kingdom	2020-03-22
420502	Europe	3	United Kingdom	2020-03-22
420503	Europe	3	United Kingdom	2020-03-22
420504	Europe	3	United Kingdom	2020-03-22
420505	Europe	3	United Kingdom	2020-03-22
420506	Europe	3	United Kingdom	2020-03-23
420507	Europe	3	United Kingdom	2020-03-20
420508	Europe	3	United Kingdom	2020-03-23
420509	Europe	3	United Kingdom	2020-03-23
420510	Europe	3	United Kingdom	2020-03-23
420511	Europe	3	United Kingdom	2020-03-23
420512	Europe	3	United Kingdom	2020-03-23
420513	Europe	3	United Kingdom	2020-03-23
420514	Europe	3	United Kingdom	2020-03-24
420515	Europe	3	United Kingdom	2020-03-24
420516	Europe	3	United Kingdom	2020-03-23
420517	Europe	3	United Kingdom	2020-03-23
420518	Europe	3	United Kingdom	2020-03-23
420519	Europe	3	United Kingdom	2020-03-25
420520	Europe	3	United Kingdom	2020-03-24
420521	Europe	3	United Kingdom	2020-03-25
420522	Europe	3	United Kingdom	2020-03-25
420523	Europe	3	United Kingdom	2020-03-26
420524	Europe	3	United Kingdom	2020-03-26
420525	Europe	3	United Kingdom	2020-03-26
420526	Europe	3	United Kingdom	2020-03-27
420527	Europe	3	United Kingdom	2020-03-27
420528	Europe	3	United Kingdom	2020-03-27
420529	Europe	3	United Kingdom	2020-03-27
420530	Europe	3	United Kingdom	2020-03-27
420531	Oceania	3	Australia	2020-03-14
420532	Oceania	3	Australia	2020-03-13
420533	Oceania	3	Australia	2020-03-14
420534	Oceania	3	Australia	2020-03-04
420536	Oceania	3	Australia	2020-03-15
420537	Oceania	3	Australia	2020-03-13
420538	Oceania	3	Australia	2020-03-14
420539	Oceania	3	Australia	2020-03-14
420540	Europe	3	Estonia	2020-03-01
420541	Europe	3	Slovenia	2020-03-05
420543	Asia	3	India	2020-03-03
420545	Asia	3	India	2020-03-03
420547	Asia	3	India	2020-03-03
420549	Asia	3	India	2020-03-03
420551	Asia	3	India	2020-03-03
420553	Asia	3	India	2020-03-03
420555	Asia	3	India	2020-03-03
420563	Europe	3	Italy	2020-03-18
420564	Europe	3	Italy	2020-03-19
420565	Europe	3	Italy	2020-03-19
420566	Europe	3	Italy	2020-03-19
420567	Europe	3	Italy	2020-03-21
420568	Europe	3	Italy	2020-03-23
420569	Europe	3	Italy	2020-03-23
420570	North America	3	USA	2020-03-17
420571	North America	3	USA	2020-03-18
420572	North America	3	USA	2020-03-17
420573	North America	3	USA	2020-03-18
420574	North America	3	USA	2020-03-18
420575	North America	3	USA	2020-03-18
420576	North America	3	USA	2020-03-18
420577	North America	3	USA	2020-03-18
420578	North America	3	USA	2020-03-18
420579	North America	3	USA	2020-03-18
420580	North America	3	USA	2020-03-18
420581	North America	3	USA	2020-03-18
420582	North America	3	USA	2020-03-18
420583	Europe	3	Italy	2020-03-23
420584	North America	3	USA	2020-03-18
420585	North America	3	USA	2020-03-18
420586	North America	3	USA	2020-03-19
420587	North America	3	USA	2020-03-18
420588	North America	3	USA	2020-03-18
420589	North America	3	USA	2020-03-18
420590	North America	3	USA	2020-03-18
420591	North America	3	USA	2020-03-18
420598	South America	3	Argentina	2020-03-22
420599	South America	3	Argentina	2020-03-18
420660	Europe	3	United Kingdom	2020-03-27
420661	Europe	3	United Kingdom	2020-03-27
420662	Europe	3	United Kingdom	2020-03-27
420663	Europe	3	United Kingdom	2020-03-26
420664	Europe	3	United Kingdom	2020-03-26
420665	Europe	3	United Kingdom	2020-03-26
420666	Europe	3	United Kingdom	2020-03-26
420667	Europe	3	United Kingdom	2020-03-26
420668	Europe	3	United Kingdom	2020-03-27
420669	Europe	3	United Kingdom	2020-03-27
420670	Europe	3	United Kingdom	2020-03-27
420671	Europe	3	United Kingdom	2020-03-28
420672	Europe	3	United Kingdom	2020-03-27
420673	Europe	3	United Kingdom	2020-03-27
420674	Europe	3	United Kingdom	2020-03-28
420803	North America	3	USA	2020-03-12
420804	North America	3	USA	2020-03-14
420805	North America	3	USA	2020-03-14
420806	North America	3	USA	2020-03-14
420807	North America	3	USA	2020-03-23
420808	North America	3	USA	2020-03-24
420809	North America	3	USA	2020-03-24
421800	Europe	3	United Kingdom	2020-03-26
421801	Europe	3	United Kingdom	2020-03-26
421802	Europe	3	United Kingdom	2020-03-27
421803	Europe	3	United Kingdom	2020-03-26
421804	Europe	3	United Kingdom	2020-03-25
421805	Europe	3	United Kingdom	2020-03-26
421806	Europe	3	United Kingdom	2020-03-25
421807	Europe	3	United Kingdom	2020-03-25
421808	Europe	3	United Kingdom	2020-03-25
421809	Europe	3	United Kingdom	2020-03-25
421810	Europe	3	United Kingdom	2020-03-25
421811	Europe	3	United Kingdom	2020-03-25
421812	Europe	3	United Kingdom	2020-03-25
421813	Europe	3	United Kingdom	2020-03-25
421814	Europe	3	United Kingdom	2020-03-25
421815	Europe	3	United Kingdom	2020-03-25
421816	Europe	3	United Kingdom	2020-03-25
421817	Europe	3	United Kingdom	2020-03-25
421818	Europe	3	United Kingdom	2020-03-25
421819	Europe	3	United Kingdom	2020-03-26
421820	Europe	3	United Kingdom	2020-03-27
421821	Europe	3	United Kingdom	2020-03-25
421822	Europe	3	United Kingdom	2020-03-25
421823	Europe	3	United Kingdom	2020-03-25
421824	Europe	3	United Kingdom	2020-03-25
421825	Europe	3	United Kingdom	2020-03-25
421826	Europe	3	United Kingdom	2020-03-23
421827	Europe	3	United Kingdom	2020-03-24
421828	Europe	3	United Kingdom	2020-03-23
421829	Europe	3	United Kingdom	2020-03-25
421830	Europe	3	United Kingdom	2020-03-25
421831	Europe	3	United Kingdom	2020-03-23
421832	Europe	3	United Kingdom	2020-03-23
421833	Europe	3	United Kingdom	2020-03-26
421834	Europe	3	United Kingdom	2020-03-26
421835	Europe	3	United Kingdom	2020-03-26
421836	Europe	3	United Kingdom	2020-03-26
421837	Europe	3	United Kingdom	2020-03-27
421838	Europe	3	United Kingdom	2020-03-27
421839	Europe	3	United Kingdom	2020-03-27
421840	Europe	3	United Kingdom	2020-03-24
421841	Europe	3	United Kingdom	2020-03-23
421842	Europe	3	United Kingdom	2020-03-23
421843	Europe	3	United Kingdom	2020-03-24
421844	Europe	3	United Kingdom	2020-03-24
421845	Europe	3	United Kingdom	2020-03-24
421846	Europe	3	United Kingdom	2020-03-24
421847	Europe	3	United Kingdom	2020-03-26
421848	Europe	3	United Kingdom	2020-03-27
421849	Europe	3	United Kingdom	2020-03-27
421850	Europe	3	United Kingdom	2020-03-27
421851	Europe	3	United Kingdom	2020-03-27
421852	Europe	3	United Kingdom	2020-03-27
421853	Europe	3	United Kingdom	2020-03-27
421854	Europe	3	United Kingdom	2020-03-27
421855	Europe	3	United Kingdom	2020-03-27
421856	Europe	3	United Kingdom	2020-03-26
421857	Europe	3	United Kingdom	2020-03-25
421858	Europe	3	United Kingdom	2020-03-26
421859	Europe	3	United Kingdom	2020-03-26
421860	Europe	3	United Kingdom	2020-03-27
421861	Europe	3	United Kingdom	2020-03-27
421862	Europe	3	United Kingdom	2020-03-26
421863	Europe	3	United Kingdom	2020-03-26
421864	Europe	3	United Kingdom	2020-03-27
421865	Europe	3	United Kingdom	2020-03-27
421866	Europe	3	United Kingdom	2020-03-27
421867	Europe	3	United Kingdom	2020-03-27
421868	Europe	3	United Kingdom	2020-03-27
421869	Europe	3	United Kingdom	2020-03-27
421870	Europe	3	United Kingdom	2020-03-27
421871	Europe	3	United Kingdom	2020-03-27
421872	Europe	3	United Kingdom	2020-03-27
[truncated: 24,977 more rows]
